# Supplementary material for: Owner personality and the wellbeing of their cats share parallels with the parent-child relationship
Source: PLoS One. 2019 Feb 5;14(2):e0211862. doi: 10.1371/journal.pone.0211862 (PMC6363285; doi:10.1371/journal.pone.0211862)
Supplement: S5 Appendix — (DOCX) [file pone.0211862.s005.docx]

## Sheet: Sheet
How old is your cat (years)?	How long have you owned your cat (years)?	Is your cat male or female?	Where did you get your cat from?		Is your cat neutered?	What breed is your cat?		Does your cat have access to the outdoors?	If yes, does your cat have constant access, or is this restricted in some way (i.e. the cat is kept in at night or is only let out when someone is home)	Does your cat have a litter tray?	Does your cat have any existing medical conditions?		Was this condition present before you acquired your cat?	Does your cat display any behavioural problems		Was this problem present before you acquired your cat?	Please answer the following questions about your cat.							How would you describe your cat's weight?	What is the condition of your cat's coat (1-poor condition - 5-excellent condition)	Please answer these questions in relation to your cat															Please answer on how you think these statements best relate to your cat (ranging from strongly agree to strongly disagree)
Open-Ended Response	Open-Ended Response	Response	Response	Other (please specify)	Response	Response	Other (please specify)	Response	Response	Response	Response	If yes, what condition does he/she suffer from?	Response	Response	If yes, what behavioural problem does he/she display?	Response	Does your cat suffer from a urinary tract infection (e.g. cystitis)?	Does your cat urinate inside the house in a location other than the litter tray?	Does your cat spray urine on any vertical surfaces (e.g. curtains, kitchen, cabinets, doors, walls)?	Does your cat defecate inside the house in a location other than the litter tray?	Does your cat vomit?	Does your cat suffer from diarrhoea?	Does your cat suffer from constipation?	Response	Response	My cat is keen to explore new things in his/her environment	My cat is playful	My cat is vocal when around people	My cat behaves aggressively (i.e. growls, hisses, bites, swipes with claws) towards me when I perform routine health procedures (such as grooming/carrying out health checks, or when administering medication, etc.)	My cat tries to avoid me when I try to encourage interactions (i.e. when I call his/her name in a friendly voice, when I make kissing noises, or crouch down and offer it my fingers etc.)	My cat tries to avoid me when I go to stroke him/her or tickle his/her chin/cheeks	When I initiate contact or interaction with my cat, he/she doesn't move away but it is quiet and not very responsive towards me (i.e. it doesn't purr or rub up against me)	My cat behaves aggressively (i.e. growls, hisses, bites and swipes with claws) towards me when I stroke him/her	My cat will come and say "hello" and approach me (i.e. the cat will approach and make physical contact with me), but will then wander off or move away shortly afterwards rather than staying for a long fuss	My cat comes and asks me for attention and initiates contact with me (e.g. the cat comes and sits on my knee, or rubs up against me and around me, in order to receive fuss/strokes/chin/cheek tickles)	My cat gets carried away during play, which has led me to being bitten or swiped	I avoid stroking or handling my cat because I feel that he/she doesn't want me to	I avoid stroking my cat because I think he/she will behave aggressively towards me (i.e. growl, hiss, bite, swipe with claws)	My cat seems angry around me	My cat is more keen to interact with and be near me when I have food/treats	My cat is comfortable being picked up	My cat is timid	My cat is quick to settle and to adapt to change	My cat would prefer to be left alone, rather than be with people	My cat likes being stroked	My cat is very tolerant to being handled	If my cat could choose, it would prefer to have a bowl of food rather than interaction with me	My cat has negatively changed the way he/she interacts with me since I first acquired him/her (e.g. has become more fearful, behaves aggressively, is less friendly)	My cat has positively changed in the way he/she interacts with me since I first acquired him/her (e.g. has become less fearful, behaves less aggressively, is more friendly)
6	6	Male	Other (please specify)	Knew his mum	Yes	Domestic short/long hair		Yes	Constant access	No	Yes	a bit fluey	No	No		N/A	Never	Never	Never	Never	Never	Never	Never	Normal	4 (e.g. the coat is generally shiny and silky, but can occasionally be a bit dirty or greasy, but there are no mats or bald patches)	Usually	Usually	Occasionally	Occasionally	Occasionally	Occasionally	Occasionally	Never	Usually	Occasionally	Never	Never	Never	Never	Usually	Disagree	Neither agree nor disagree	Neither agree nor disagree	Disagree	Agree	Neither agree nor disagree	Agree	Strongly agree	Neither agree nor disagree
2	1	Female	Rehoming centre		Yes	Domestic short/long hair		Yes	Restricted access	Yes	No		Yes	No		No	Never	Never	Never	Once	Never	Never	Never	Normal	5 (e.g. the coat is shiny and silky with no mats or bald patches)	Usually	Usually	Never	Occasionally	Once	Never	Once	Occasionally	Usually	Always	Usually	Occasionally	Occasionally	Never	Usually	Agree	Neither agree nor disagree	Disagree	Neither agree nor disagree	Agree	Neither agree nor disagree	Neither agree nor disagree	Neither agree nor disagree	Neither agree nor disagree
5	5	Male	Friend/neighbour		Yes	Domestic short/long hair		No	N/A	Yes	No		N/A	No		N/A	Once	Once	Never	Once	Occasionally	Once	Never	Overweight	5 (e.g. the coat is shiny and silky with no mats or bald patches)	Always	Occasionally	Usually	Occasionally	Occasionally	Occasionally	Occasionally	Occasionally	Usually	Occasionally	Occasionally	Never	Never	Occasionally	Always	Disagree	Disagree	Agree	Neither agree nor disagree	Neither agree nor disagree	Disagree	Agree	Disagree	Agree
4	4	Female	Friend/neighbour		Yes	Domestic short/long hair		Yes	Restricted access	Yes	No		No	No		No	Never	Occasionally	Never	Never	Often	Occasionally	Never	Overweight	5 (e.g. the coat is shiny and silky with no mats or bald patches)	Occasionally	Usually	Occasionally	Occasionally	Usually	Never	Never	Once	Occasionally	Always	Occasionally	Never	Never	Never	Usually	Strongly agree	Agree	Disagree	Disagree	Strongly agree	Agree	Neither agree nor disagree	Strongly disagree	Strongly agree
3	3	Female	Other (please specify)	I work at a vet clinic, she was a feral kitten	Yes	Domestic short/long hair		Yes	Constant access	Yes	No		N/A	No		N/A	Never	Occasionally	Never	Occasionally	Never	Never	Never	Very overweight	5 (e.g. the coat is shiny and silky with no mats or bald patches)	Usually	Occasionally	Always	Occasionally	Occasionally	Occasionally	Once	Never	Usually	Always	Once	Never	Never	Never	Occasionally	Disagree	Neither agree nor disagree	Agree	Neither agree nor disagree	Agree	Neither agree nor disagree	Agree	Strongly disagree	Strongly agree
13	13	Female	Breeder		Yes	Other (please specify)	siamese	Yes	Restricted access	Yes	Yes	Feline asthma	No	No		N/A	Never	Often	Never	Occasionally	Occasionally	Once	Once	Overweight	4 (e.g. the coat is generally shiny and silky, but can occasionally be a bit dirty or greasy, but there are no mats or bald patches)	Usually	Occasionally	Occasionally	Once	Never	Never	Never	Never	Occasionally	Usually	Once	Occasionally	Never	Never	Occasionally	Strongly agree	Neither agree nor disagree	Disagree	Neither agree nor disagree	Strongly agree	Strongly agree	Neither agree nor disagree	Strongly disagree	Neither agree nor disagree
3	3	Male	Breeder		Yes	Other (please specify)	Ragdoll	Yes	Restricted access	Yes	No		N/A	Yes	Occasional urine spraying	No	Once	Occasionally	Occasionally	Never	Occasionally	Never	Never	Normal	5 (e.g. the coat is shiny and silky with no mats or bald patches)	Usually	Usually	Occasionally	Never	Never	Never	Once	Never	Occasionally	Usually	Once	Never	Never	Never	Occasionally	Agree	Disagree	Neither agree nor disagree	Disagree	Agree	Strongly agree	Strongly disagree	Strongly disagree	Neither agree nor disagree
8	1	Male	Rehoming centre		Yes	Domestic short/long hair		No	N/A	Yes	No		N/A	No		N/A	Never	Never	Never	Never	Never	Never	Never	Normal	5 (e.g. the coat is shiny and silky with no mats or bald patches)	Usually	Usually	Usually	Once	Never	Never	Never	Never	Never	Usually	Once	Never	Never	Never	Occasionally	Strongly agree	Disagree	Agree	Strongly disagree	Agree	Agree	Disagree	Strongly disagree	Strongly agree
10	10	Male	Breeder		Yes	Other (please specify)	Ragdoll	No	N/A	Yes	Yes	Grade 2 systolic heart murmur	No	No		N/A	Once	Never	Never	Never	Often	Never	Never	Normal	5 (e.g. the coat is shiny and silky with no mats or bald patches)	Usually	Usually	Always	Never	Never	Never	Never	Never	Occasionally	Always	Occasionally	Never	Never	Never	Never	Strongly agree	Disagree	Agree	Agree	Strongly agree	Strongly agree	Disagree	Strongly disagree	Strongly agree
1	1	Female	Other (please specify)	Vet	Yes	Domestic short/long hair		No	N/A	Yes	Yes	3 legs, ingrown eye lashes, gum disease, deaf	Yes	Yes	Even though she's been raised with other cats, she does try to attack them.	No	Never	Occasionally	Never	Once	Never	Occasionally	Once	Normal	4 (e.g. the coat is generally shiny and silky, but can occasionally be a bit dirty or greasy, but there are no mats or bald patches)	Always	Usually	Occasionally	Occasionally	Never	Never	Occasionally	Never	Usually	Occasionally	Occasionally	Never	Never	Never	Usually	Agree	Disagree	Strongly agree	Disagree	Strongly agree	Agree	Neither agree nor disagree	Strongly disagree	Strongly agree
3	3	Male	Other (please specify)	Animal rescue centre	Yes	Domestic short/long hair		Yes	Constant access	Yes	No		N/A	No		N/A	Never	Always	Never	Never	Occasionally	Never	Never	Normal	5 (e.g. the coat is shiny and silky with no mats or bald patches)	Occasionally	Usually	Usually	Never	Once	Never	Never	Occasionally	Usually	Usually	Once	Never	Once	Never	Once	Disagree	Agree	Disagree	Agree	Strongly agree	Agree	Neither agree nor disagree	Disagree	Agree
7	7	Female	Other (please specify)	petshop	Yes	Domestic short/long hair		No	N/A	Yes	No		N/A	Yes	being stubborn, constantly looking for food	No	Never	Once	Once	Never	Often	Occasionally	Occasionally	Normal	5 (e.g. the coat is shiny and silky with no mats or bald patches)	Occasionally	Occasionally	Occasionally	Never	Occasionally	Never	Never	Never	Occasionally	Always	Occasionally	Never	Never	Never	Always	Strongly agree	Disagree	Disagree	Neither agree nor disagree	Strongly agree	Strongly agree	Strongly agree	Strongly disagree	Strongly agree
2	2	Male	Rehoming centre		Yes	Domestic short/long hair		No	N/A	Yes	No		N/A	No		N/A	Never	Never	Never	Never	Never	Never	Never	Normal	5 (e.g. the coat is shiny and silky with no mats or bald patches)	Usually	Always	Occasionally	Never	Never	Never	Never	Never	Never	Usually	Never	Never	Never	Never	Always
3	3	Female	Rehoming centre		Yes	Domestic short/long hair		Yes	Restricted access	Yes	No		N/A	No		N/A	Once	Once	Never	Never	Occasionally	Never	Never	Overweight	5 (e.g. the coat is shiny and silky with no mats or bald patches)	Usually	Occasionally	Once	Never	Occasionally	Occasionally	Usually	Never	Never	Usually	Occasionally	Once	Never	Never	Always	Disagree	Disagree	Agree	Disagree	Neither agree nor disagree	Agree	Agree	Agree	Disagree
13	11	Female	Other (please specify)	Moved in from next door	Yes	Domestic short/long hair		Yes	Constant access	No	No		N/A	No		N/A	Never	Never	Never	Never	Occasionally	Never	Never	Normal	5 (e.g. the coat is shiny and silky with no mats or bald patches)	Always	Always	Occasionally	Occasionally	Never	Never	Never	Once	Occasionally	Usually	Never	Never	Never	Never	Occasionally	Disagree	Strongly disagree	Strongly agree	Strongly disagree	Strongly agree	Disagree	Strongly disagree	Strongly disagree	Strongly agree
10	10	Male	Other (please specify)	A guy's cat had had kittens, he put an ad up, giving them away	Yes	Domestic short/long hair		Yes	Restricted access	No	Yes	Diabetes	No	Yes	Treating house as public toilet	No	Never	Often	Never	Often	Often	Often	Never	Underweight	4 (e.g. the coat is generally shiny and silky, but can occasionally be a bit dirty or greasy, but there are no mats or bald patches)	Always	Once	Always	Always	Always	Always	Always	Always	Once	Always	Usually	Never	Never	Never	Once	Disagree	Disagree	Neither agree nor disagree	Agree	Strongly agree	Strongly agree	Strongly disagree	Strongly disagree	Disagree
1	1	Male	Other (please specify)	Found at work	Yes	Domestic short/long hair		Yes	Constant access	No	No		N/A	No		N/A	Never	Never	Never	Never	Occasionally	Never	Never	Normal	5 (e.g. the coat is shiny and silky with no mats or bald patches)	Always	Always	Always	Never	Never	Never	Never	Never	Occasionally	Usually	Occasionally	Never	Never	Never	Occasionally	Agree	Strongly disagree	Strongly agree	Strongly disagree	Strongly agree	Strongly agree	Disagree	Strongly disagree	Disagree
8	7	Female	Other (please specify)	she was a lost cat who moved in	Yes	Domestic short/long hair		Yes	Restricted access	Yes	Yes		N/A	Yes	terrified of rain, has some seperation anxiety that is decreasing, food	Unsure	Never	Never	Never	Never	Occasionally	Occasionally	Never	Normal	5 (e.g. the coat is shiny and silky with no mats or bald patches)	Usually	Usually	Occasionally	Once	Never	Never	Never	Never	Usually	Usually	Occasionally	Never	Never	Never	Never	Disagree	Agree	Neither agree nor disagree	Strongly disagree	Strongly agree	Agree	Disagree	Strongly disagree	Strongly agree
5	5	Female	Rehoming centre		Yes	Domestic short/long hair		Yes	Restricted access	Yes	No		N/A	No		N/A	Never	Never	Never	Occasionally	Occasionally	Once	Once	Normal	4 (e.g. the coat is generally shiny and silky, but can occasionally be a bit dirty or greasy, but there are no mats or bald patches)	Always	Usually	Occasionally	Once	Never	Never	Never	Never	Usually	Occasionally	Usually	Never	Never	Once	Occasionally	Strongly agree	Neither agree nor disagree	Agree	Disagree	Strongly agree	Strongly agree	Neither agree nor disagree	Strongly disagree	Strongly agree
19	19	Male	Other (please specify)	showed up in my yard as a kitten	Yes	Domestic short/long hair		No	N/A	Yes	Yes	intestinal cancer	No	No		N/A	Once	Occasionally	Occasionally	Never	Occasionally	Often	Never	Normal	4 (e.g. the coat is generally shiny and silky, but can occasionally be a bit dirty or greasy, but there are no mats or bald patches)	Always	Usually	Always	Usually	Never	Never	Never	Never	Never	Always	Occasionally	Never	Never	Never	Usually	Strongly agree	Strongly disagree	Agree	Disagree	Strongly agree	Agree	Strongly disagree	Strongly disagree	Agree
1	1	Male	Other (please specify)	Animal control	Yes	Domestic short/long hair		No	N/A	Yes	No		N/A	No		N/A	Never	Never	Never	Never	Never	Never	Never	Normal	5 (e.g. the coat is shiny and silky with no mats or bald patches)	Always	Always	Always	Never	Never	Never	Occasionally	Never	Always	Always	Always	Never	Never	Never	Occasionally	Agree	Strongly disagree	Agree	Disagree	Agree	Strongly agree	Neither agree nor disagree	Strongly disagree	Strongly agree
17	17	Male	Friend/neighbour		Yes	Other (please specify)	Maine Coon	No	N/A	Yes	Yes	urinary tract	No	Yes	Recently started yowling in the middle of the night	No	Never	Never	Never	Occasionally	Often	Never	Never	Normal	4 (e.g. the coat is generally shiny and silky, but can occasionally be a bit dirty or greasy, but there are no mats or bald patches)	Usually	Occasionally	Usually	Usually	Occasionally	Never	Never	Never	Usually	Usually	Occasionally	Never	Never	Never	Never	Agree	Disagree	Neither agree nor disagree	Neither agree nor disagree	Strongly agree	Neither agree nor disagree	Disagree	Neither agree nor disagree	Neither agree nor disagree
14	14	Female	Friend/neighbour		Yes	Domestic short/long hair		Yes	Restricted access	Yes	No		N/A	No		N/A	Never	Occasionally	Never	Never	Occasionally	Never	Never	Overweight	5 (e.g. the coat is shiny and silky with no mats or bald patches)	Always	Usually	Occasionally	Never	Once	Never	Never	Never	Occasionally	Always	Occasionally	Never	Never	Never	Occasionally	Strongly agree	Disagree	Neither agree nor disagree	Strongly disagree	Strongly agree	Strongly agree	Neither agree nor disagree	Strongly disagree	Strongly agree
7	7	Female	Rehoming centre		Yes	Domestic short/long hair		No	N/A	Yes	No		N/A	No		N/A	Never	Never	Never	Never	Occasionally	Never	Never	Very overweight	4 (e.g. the coat is generally shiny and silky, but can occasionally be a bit dirty or greasy, but there are no mats or bald patches)	Always	Occasionally	Usually	Never	Never	Never	Never	Never	Occasionally	Always	Never	Never	Never	Never	Occasionally	Strongly agree	Agree	Neither agree nor disagree	Disagree	Strongly agree	Strongly agree	Neither agree nor disagree	Strongly disagree	Neither agree nor disagree
9	1	Male	Other (please specify)	Craigslist	Yes	Domestic short/long hair		No	N/A	Yes	No		N/A	No		N/A	Once	Once	Never	Never	Once	Never	Never	Normal	3 (e.g. the coat is slightly dirty and/or greasy, and/or a few mats and/or a few bald patches)	Occasionally	Occasionally	Never	Never	Never	Never	Never	Never	Occasionally	Always	Once	Never	Never	Never	Never	Disagree	Disagree	Agree	Disagree	Strongly agree	Disagree	Disagree	Strongly disagree	Strongly agree
1	1	Male	Rehoming centre		Yes	Domestic short/long hair		No	N/A	Yes	No		N/A	No		N/A	Never	Never	Never	Never	Never	Occasionally	Once	Normal	5 (e.g. the coat is shiny and silky with no mats or bald patches)	Usually	Always	Always	Once	Never	Never	Occasionally	Never	Usually	Always	Usually	Never	Never	Never	Always	Strongly agree	Strongly agree	Agree	Disagree	Strongly agree	Strongly agree	Agree	Strongly disagree	Strongly agree
18	18	Male	Other (please specify)	Stray	Yes	Domestic short/long hair		No	N/A	Yes	Yes	dementia, arthritis	No	Yes	hates most other animals, will attack	Unsure	Once	Occasionally	Occasionally	Never	Occasionally	Occasionally	Never	Underweight	4 (e.g. the coat is generally shiny and silky, but can occasionally be a bit dirty or greasy, but there are no mats or bald patches)	Usually	Occasionally	Never	Never	Never	Never	Occasionally	Occasionally	Usually	Usually	Occasionally	Never	Never	Occasionally	Never	Agree	Disagree	Disagree	Disagree	Agree	Disagree	Neither agree nor disagree	Disagree	Agree
16	16	Male	Friend/neighbour		Yes	Domestic short/long hair		No	N/A	Yes	Yes	Gingivitis and hypothyroid	No	No		No	Once	Once	Never	Never	Occasionally	Never	Never	Underweight	5 (e.g. the coat is shiny and silky with no mats or bald patches)	Occasionally	Occasionally	Never	Never	Never	Never	Never	Never	Occasionally	Always	Occasionally	Never	Never	Never	Never	Disagree	Strongly disagree	Disagree	Strongly disagree	Strongly agree	Agree	Disagree	Strongly disagree	Neither agree nor disagree
9	9	Male	Other (please specify)	Born in our she'd from a feral mom	Yes	Domestic short/long hair		Yes	Restricted access	Yes	No		N/A	No		N/A	Once	Once	Once	Never	Occasionally	Never	Never	Normal	5 (e.g. the coat is shiny and silky with no mats or bald patches)	Always	Usually	Usually	Never	Never	Never	Never	Never	Once	Always	Once	Never	Never	Never	Occasionally	Strongly agree	Disagree	Agree	Strongly disagree	Strongly agree	Agree	Disagree	Strongly disagree	Disagree
3	3	Male	Other (please specify)	Found him in the backyard	Yes	Domestic short/long hair		Yes	Restricted access	Yes	Yes	heart murmur	No	No		N/A	Never	Never	Never	Never	Occasionally	Never	Never	Normal	5 (e.g. the coat is shiny and silky with no mats or bald patches)	Always	Always	Always	Once	Occasionally	Once	Never	Occasionally	Usually	Occasionally	Usually	Never	Never	Once	Usually	Agree	Strongly disagree	Agree	Disagree	Agree	Agree	Disagree	Neither agree nor disagree	Neither agree nor disagree
4	4	Female	Other (please specify)	rescued from a feral litter	Yes	Domestic short/long hair		Yes	Restricted access	Yes	No		N/A	No		N/A	Never	Never	Never	Never	Once	Never	Occasionally	Normal	5 (e.g. the coat is shiny and silky with no mats or bald patches)	Usually	Occasionally	Usually	Never	Never	Never	Never	Never	Usually	Occasionally	Once	Never	Never	Never	Occasionally	Agree	Neither agree nor disagree	Neither agree nor disagree	Neither agree nor disagree	Agree	Agree	Neither agree nor disagree	Neither agree nor disagree	Neither agree nor disagree
4	4	Female	Breeder		No	Other (please specify)	Maine coon cat	No	N/A	Yes	No		N/A	No		N/A	Never	Never	Never	Never	Never	Never	Never	Normal	5 (e.g. the coat is shiny and silky with no mats or bald patches)	Always	Always	Occasionally	Never	Never	Never	Never	Never	Never	Always	Never	Never	Never	Never	Occasionally	Strongly agree	Strongly disagree	Strongly agree	Strongly disagree	Strongly agree	Strongly agree	Disagree	Strongly disagree	Strongly agree
9	1	Female	Friend/neighbour		Yes	Domestic short/long hair		Yes	Restricted access	Yes	Yes	Obesity	Yes	No		N/A	Never	Never	Never	Never	Occasionally	Occasionally	Never	Overweight	5 (e.g. the coat is shiny and silky with no mats or bald patches)	Usually	Occasionally	Always	Never	Never	Never	Never	Never	Never	Always	Never	Never	Never	Never	Always	Strongly agree	Neither agree nor disagree	Agree	Disagree	Strongly agree	Strongly agree	Neither agree nor disagree	Strongly disagree	Strongly agree
9	9	Male	Rehoming centre		Yes	Domestic short/long hair		No	N/A	Yes	Yes	Arthritis	No	No		N/A	Never	Never	Never	Never	Occasionally	Never	Never	Normal	5 (e.g. the coat is shiny and silky with no mats or bald patches)	Usually	Usually	Always	Never	Never	Never	Never	Never	Never	Always	Occasionally	Never	Never	Never	Occasionally	Strongly agree	Strongly disagree	Agree	Strongly disagree	Strongly agree	Strongly agree	Strongly disagree	Strongly disagree	Strongly agree
2	2	Female	Friend/neighbour		Yes	Domestic short/long hair		No	N/A	Yes	No		N/A	No		N/A	Never	Never	Never	Never	Occasionally	Occasionally	Never	Normal	5 (e.g. the coat is shiny and silky with no mats or bald patches)	Usually	Usually	Usually	Once	Occasionally	Never	Never	Never	Always	Usually	Always	Occasionally	Once	Never	Never	Strongly agree	Disagree	Agree	Disagree	Agree	Neither agree nor disagree	Agree	Strongly disagree	Neither agree nor disagree
15	15	Male	Other (please specify)	Mother-in-law	Yes	Other (please specify)	Ragdoll	No	N/A	Yes	Yes	High blood pressure CKD	No	No		N/A	Once	Once	Occasionally	Never	Occasionally	Occasionally	Once	Normal	5 (e.g. the coat is shiny and silky with no mats or bald patches)	Usually	Usually	Once	Occasionally	Never	Never	Never	Never	Occasionally	Usually	Always	Never	Never	Never	Never	Neither agree nor disagree	Agree	Agree	Neither agree nor disagree	Agree	Neither agree nor disagree	Strongly disagree	Strongly disagree	Agree
6	6	Female	Other (please specify)	humane society	Yes	Domestic short/long hair		No	N/A	Yes	No		N/A	No		N/A	Never	Never	Never	Never	Never	Never	Never	Normal	5 (e.g. the coat is shiny and silky with no mats or bald patches)	Always	Always	Never	Always	Always	Always	Never	Never	Never	Always	Never	Never	Never	Never	Occasionally	Strongly agree	Strongly disagree	Neither agree nor disagree	Strongly disagree	Strongly agree	Strongly agree	Strongly disagree	Strongly disagree	Neither agree nor disagree
3	1	Male	Rehoming centre		Yes	Domestic short/long hair		No	N/A	Yes	No		N/A	No		N/A	Never	Occasionally	Never	Never	Occasionally	Occasionally	Never	Overweight	5 (e.g. the coat is shiny and silky with no mats or bald patches)	Occasionally	Occasionally	Occasionally	Occasionally	Occasionally	Occasionally	Occasionally	Occasionally	Occasionally	Usually	Occasionally	Never	Occasionally	Never	Usually	Agree	Neither agree nor disagree	Neither agree nor disagree	Disagree	Agree	Neither agree nor disagree	Neither agree nor disagree	Strongly disagree	Strongly agree
16	16	Female	Breeder		Yes	Other (please specify)	Seal Point Siamese	No	N/A	Yes	Yes	Kidney disease	No	Yes	Some aggression	Unsure	Never	Occasionally	Never	Often	Occasionally	Never	Occasionally	Underweight	5 (e.g. the coat is shiny and silky with no mats or bald patches)	Occasionally	Occasionally	Always	Usually	Never	Never	Never	Occasionally	Never	Always	Never	Never	Never	Occasionally	Always	Strongly agree	Strongly disagree	Neither agree nor disagree	Strongly disagree	Strongly agree	Agree	Neither agree nor disagree	Disagree	Strongly agree
2	2	Female	Rehoming centre		Yes	Domestic short/long hair		No	N/A	Yes	No		N/A	No		N/A	Never	Never	Never	Never	Never	Never	Never	Normal	5 (e.g. the coat is shiny and silky with no mats or bald patches)	Usually	Usually	Occasionally	Occasionally	Occasionally	Occasionally	Usually	Never	Occasionally	Usually	Never	Never	Never	Never	Occasionally	Neither agree nor disagree	Disagree	Neither agree nor disagree	Disagree	Agree	Agree	Agree	Strongly disagree	Agree
9	9	Male	Friend/neighbour		Yes	Domestic short/long hair		No	N/A	Yes	No		N/A	No		N/A	Never	Never	Never	Never	Once	Never	Never	Overweight	5 (e.g. the coat is shiny and silky with no mats or bald patches)	Occasionally	Always	Occasionally	Never	Never	Occasionally	Never	Never	Occasionally	Always	Occasionally	Never	Never	Once	Occasionally	Strongly agree	Agree	Disagree	Disagree	Agree	Agree	Neither agree nor disagree	Strongly disagree	Agree
7	7	Male	Other (please specify)	Craigslist Ad, someone's cat had kittens	Yes	Domestic short/long hair		Yes	Restricted access	No	No		N/A	No		N/A	Never	Never	Never	Never	Occasionally	Occasionally	Never	Normal	5 (e.g. the coat is shiny and silky with no mats or bald patches)	Usually	Usually	Usually	Never	Never	Never	Never	Never	Occasionally	Usually	Usually	Never	Never	Never	Always	Strongly agree	Neither agree nor disagree	Disagree	Disagree	Strongly agree	Strongly agree	Neither agree nor disagree	Strongly disagree	Strongly agree
2	2	Female	Breeder		Yes	Domestic short/long hair		No	N/A	Yes	No		N/A	Yes	Screams very loud when lifted	Unsure	Never	Never	Never	Never	Once	Never	Never	Normal	5 (e.g. the coat is shiny and silky with no mats or bald patches)	Always	Always	Always	Always	Never	Once	Never	Once	Usually	Occasionally	Always	Occasionally	Once	Never	Usually	Strongly disagree	Neither agree nor disagree	Agree	Strongly disagree	Agree	Disagree	Disagree	Strongly disagree	Agree
6	5	Female	Breeder		Yes	Other (please specify)	Sphynx	No	N/A	Yes	No		N/A	No		N/A	Never	Never	Never	Never	Once	Occasionally	Never	Overweight	4 (e.g. the coat is generally shiny and silky, but can occasionally be a bit dirty or greasy, but there are no mats or bald patches)	Always	Usually	Always	Never	Once	Never	Occasionally	Never	Occasionally	Usually	Never	Never	Never	Never	Occasionally	Agree	Strongly disagree	Neither agree nor disagree	Strongly disagree	Strongly agree	Strongly agree	Neither agree nor disagree	Strongly disagree	Agree
13	13	Male	Friend/neighbour		Yes	Domestic short/long hair		Yes	Restricted access	Yes	No		N/A	No		N/A	Never	Occasionally	Never	Occasionally	Occasionally	Never	Never	Overweight	5 (e.g. the coat is shiny and silky with no mats or bald patches)	Occasionally	Occasionally	Occasionally	Never	Never	Never	Never	Never	Occasionally	Occasionally	Never	Never	Never	Never	Never	Strongly agree	Neither agree nor disagree	Neither agree nor disagree	Neither agree nor disagree	Strongly agree	Strongly agree	Strongly disagree	Strongly disagree	Agree
4	4	Male	Rehoming centre		Yes	Domestic short/long hair		Yes	Constant access	No	No		N/A	No		N/A	Never	Never	Never	Never	Never	Never	Never	Normal	4 (e.g. the coat is generally shiny and silky, but can occasionally be a bit dirty or greasy, but there are no mats or bald patches)	Always	Occasionally	Occasionally	Usually	Never	Occasionally	Once	Occasionally	Usually	Usually	Occasionally	Once	Once	Never	Usually	Agree	Disagree	Neither agree nor disagree	Disagree	Agree	Agree	Agree	Disagree	Strongly agree
7	1	Male	Rehoming centre		Yes	Domestic short/long hair		Yes	Restricted access	Yes	Yes	Hernia	Yes	No		N/A	Never	Never	Never	Never	Occasionally	Never	Never	Overweight	4 (e.g. the coat is generally shiny and silky, but can occasionally be a bit dirty or greasy, but there are no mats or bald patches)	Occasionally	Occasionally	Usually	Never	Never	Never	Occasionally	Never	Usually	Usually	Occasionally	Occasionally	Never	Never	Always	Disagree	Agree	Disagree	Disagree	Agree	Disagree	Neither agree nor disagree	Strongly disagree	Strongly agree
4	1	Male	Rehoming centre		Yes	Domestic short/long hair		Yes	Restricted access	No	No		N/A	No		N/A	Never	Never	Never	Never	Occasionally	Never	Never	Normal	3 (e.g. the coat is slightly dirty and/or greasy, and/or a few mats and/or a few bald patches)	Occasionally	Usually	Usually	Occasionally	Never	Never	Never	Occasionally	Never	Usually	Once	Occasionally	Occasionally	Occasionally	Always	Disagree	Strongly disagree	Disagree	Neither agree nor disagree	Agree	Neither agree nor disagree	Agree	Disagree	Neither agree nor disagree
7	5	Female	Other (please specify)	Original couple split, and cat was returnedto breeder, who I adopted her from	Yes	Other (please specify)	British Shorthair (British Blue)	Yes	Restricted access	Yes	Yes	Severe pancreatitis means she has no enymes for digestion and I need to inject B12 every 4 weeks	No	No		N/A	Never	Once	Never	Never	Occasionally	Once	Never	Normal	5 (e.g. the coat is shiny and silky with no mats or bald patches)	Always	Usually	Usually	Occasionally	Never	Occasionally	Once	Never	Occasionally	Usually	Occasionally	Never	Never	Never	Occasionally	Strongly disagree	Neither agree nor disagree	Agree	Strongly disagree	Strongly agree	Disagree	Disagree	Strongly disagree	Strongly agree
2	2	Female	Other (please specify)	Rescue from vet practice	Yes	Domestic short/long hair		Yes	Constant access	No	No		N/A	No		N/A	Never	Never	Never	Never	Never	Never	Never	Normal	4 (e.g. the coat is generally shiny and silky, but can occasionally be a bit dirty or greasy, but there are no mats or bald patches)	Always	Always	Always	Once	Never	Never	Never	Never	Usually	Usually	Once	Never	Never	Never	Occasionally	Agree	Strongly disagree	Strongly agree	Strongly disagree	Agree	Neither agree nor disagree	Disagree	Strongly disagree	Strongly agree
16	8	Female	Rehoming centre		Yes	Other (please specify)	Moggie	No	N/A	Yes	No		N/A	No		N/A	Never	Occasionally	Never	Never	Occasionally	Occasionally	Never	Normal	4 (e.g. the coat is generally shiny and silky, but can occasionally be a bit dirty or greasy, but there are no mats or bald patches)	Occasionally	Occasionally	Occasionally	Never	Occasionally	Once	Usually	Never	Occasionally	Occasionally	Never	Never	Never	Occasionally	Never	Disagree	Neither agree nor disagree	Agree	Neither agree nor disagree	Agree	Disagree	Neither agree nor disagree	Strongly disagree	Agree
8	6	Male	Other (please specify)	from the vets as an unwanted pet	Yes	Domestic short/long hair		Yes	Constant access	No	No		N/A	Yes	Will poo and wee in the house if we leave him in overnight	Yes	Never	Occasionally	Never	Occasionally	Never	Never	Never	Overweight	5 (e.g. the coat is shiny and silky with no mats or bald patches)	Usually	Occasionally	Usually	Never	Occasionally	Never	Never	Never	Occasionally	Usually	Once	Never	Never	Never	Usually	Neither agree nor disagree	Agree	Disagree	Agree	Agree	Agree	Agree	Strongly disagree	Strongly agree
2	2	Female	Other (please specify)	A farm	Yes	Domestic short/long hair		Yes	Constant access	No	No		N/A	Yes	Anxiousness and unpredictable behaviour, biting and scratching.	Unsure	Never	Never	Never	Never	Never	Never	Never	Normal	5 (e.g. the coat is shiny and silky with no mats or bald patches)	Always	Usually	Always	Always	Occasionally	Occasionally	Never	Occasionally	Usually	Occasionally	Usually	Usually	Occasionally	Occasionally	Usually	Strongly disagree	Disagree	Agree	Disagree	Disagree	Strongly disagree	Disagree	Agree	Neither agree nor disagree
1	1	Female	Rehoming centre		Yes	Domestic short/long hair		No	N/A	Yes	No		N/A	Yes	Eating paper	Unsure	Never	Never	Never	Never	Never	Never	Never	Normal	5 (e.g. the coat is shiny and silky with no mats or bald patches)	Usually	Always	Occasionally	Usually	Once	Occasionally	Occasionally	Occasionally	Occasionally	Usually	Never	Once	Never	Never	Occasionally	Agree	Strongly disagree	Agree	Disagree	Agree	Agree	Neither agree nor disagree	Disagree	Agree
4	3	Male	Rehoming centre		Yes	Domestic short/long hair		Yes	Restricted access	Yes	No		N/A	No		N/A	Never	Never	Never	Never	Never	Never	Never	Normal	5 (e.g. the coat is shiny and silky with no mats or bald patches)	Usually	Always	Occasionally	Never	Never	Never	Occasionally	Never	Usually	Usually	Occasionally	Never	Never	Never	Occasionally	Strongly agree	Neither agree nor disagree	Strongly agree	Disagree	Strongly agree	Strongly agree	Neither agree nor disagree	Strongly disagree	Strongly agree
2	2	Female	Friend/neighbour		Yes	Domestic short/long hair		Yes	Restricted access	Yes	Yes	FAD	No	Yes	Aggression to other cats- more of a warning though	No	Never	Never	Never	Never	Occasionally	Never	Never	Normal	3 (e.g. the coat is slightly dirty and/or greasy, and/or a few mats and/or a few bald patches)	Always	Occasionally	Occasionally	Never	Occasionally	Never	Never	Never	Occasionally	Occasionally	Never	Never	Never	Never	Occasionally	Agree	Agree	Agree	Agree	Agree	Neither agree nor disagree	Agree	Strongly disagree	Agree
14	13	Male	Other (please specify)	Stray brought into work after RTA (work at a vets)	Yes	Domestic short/long hair		Yes	Constant access	Yes	No		N/A	No		N/A	Occasionally	Occasionally	Never	Never	Once	Never	Never	Normal	4 (e.g. the coat is generally shiny and silky, but can occasionally be a bit dirty or greasy, but there are no mats or bald patches)	Usually	Usually	Usually	Occasionally	Never	Never	Never	Never	Once	Usually	Once	Never	Never	Never	Never	Agree	Disagree	Neither agree nor disagree	Disagree	Strongly agree	Agree	Neither agree nor disagree	Strongly disagree	Agree
15	15	Male	Other (please specify)	Pdsa	Yes	Domestic short/long hair		Yes	Restricted access	Yes	Yes	Cardiomyopathy	No	Yes	Spraying	No	Never	Occasionally	Occasionally	Once	Occasionally	Occasionally	Occasionally	Normal	4 (e.g. the coat is generally shiny and silky, but can occasionally be a bit dirty or greasy, but there are no mats or bald patches)	Usually	Occasionally	Usually	Never	Never	Never	Occasionally	Never	Occasionally	Occasionally	Occasionally	Never	Never	Never	Occasionally	Neither agree nor disagree	Agree	Agree	Neither agree nor disagree	Agree	Neither agree nor disagree	Disagree	Strongly disagree	Neither agree nor disagree
6	6	Female	Friend/neighbour		Yes	Domestic short/long hair		Yes	Restricted access	Yes	No		N/A	No		N/A	Once	Never	Never	Never	Occasionally	Once	Never	Normal	4 (e.g. the coat is generally shiny and silky, but can occasionally be a bit dirty or greasy, but there are no mats or bald patches)	Usually	Usually	Occasionally	Never	Never	Never	Occasionally	Never	Occasionally	Usually	Usually	Never	Never	Never	Usually	Agree	Neither agree nor disagree	Agree	Disagree	Strongly agree	Agree	Disagree	Strongly disagree	Neither agree nor disagree
4	4	Male	Friend/neighbour		Yes	Domestic short/long hair		Yes	Restricted access	No	No		N/A	No		N/A	Never	Never	Never	Never	Never	Never	Never	Normal	5 (e.g. the coat is shiny and silky with no mats or bald patches)	Usually	Usually	Usually	Never	Never	Never	Never	Never	Occasionally	Always	Never	Never	Never	Never	Never	Strongly agree	Disagree	Disagree	Disagree	Strongly agree	Strongly agree	Neither agree nor disagree	Neither agree nor disagree	Strongly agree
1	1	Female	Other (please specify)	vet practice (abandoned kitten)	Yes	Domestic short/long hair		Yes	Restricted access	Yes	No		N/A	No		No	Never	Never	Never	Never	Never	Never	Never	Overweight	5 (e.g. the coat is shiny and silky with no mats or bald patches)	Always	Always	Usually	Occasionally	Never	Never	Once	Never	Occasionally	Usually	Occasionally	Never	Never	Never	Never	Agree	Strongly disagree	Neither agree nor disagree	Strongly disagree	Strongly agree	Agree	Neither agree nor disagree	Strongly disagree	Agree
4	4	Male	Other (please specify)	Gumtree - someone who's cat had got pregnant (not intentional on the owner's part)	Yes	Domestic short/long hair		No	N/A	Yes	No		N/A	No		No	Never	Never	Never	Never	Once	Never	Never	Normal	5 (e.g. the coat is shiny and silky with no mats or bald patches)	Always	Usually	Usually	Never	Never	Never	Occasionally	Never	Occasionally	Usually	Never	Never	Never	Never	Occasionally	Strongly agree	Disagree	Agree	Disagree	Agree	Strongly agree	Disagree	Strongly disagree	Strongly agree
1	1	Male	Other (please specify)	Local vet rehomeing	Yes	Domestic short/long hair		Yes	Constant access	No	No		N/A	No		Unsure	Never	Never	Never	Never	Never	Never	Never	Normal	5 (e.g. the coat is shiny and silky with no mats or bald patches)	Always	Always	Occasionally	Occasionally	Occasionally	Occasionally	Never	Occasionally	Usually	Usually	Usually	Occasionally	Once	Never	Occasionally	Disagree	Neither agree nor disagree	Neither agree nor disagree	Neither agree nor disagree	Neither agree nor disagree	Disagree	Agree	Strongly disagree	Agree
14	14	Male	Friend/neighbour		Yes	Domestic short/long hair		Yes	Constant access	No	No		N/A	No		N/A	Never	Never	Never	Never	Occasionally	Never	Never	Normal	5 (e.g. the coat is shiny and silky with no mats or bald patches)	Usually	Occasionally	Occasionally	Occasionally	Never	Never	Occasionally	Never	Usually	Occasionally	Never	Occasionally	Never	Never	Usually	Agree	Agree	Disagree	Neither agree nor disagree	Agree	Neither agree nor disagree	Neither agree nor disagree	Strongly disagree	Agree
7	7	Male	Other (please specify)	Our cat had kittens, he is one of the kittens	Yes	Domestic short/long hair		Yes	Constant access	No	No		N/A	No		N/A	Never	Never	Never	Never	Occasionally	Never	Never	Overweight	5 (e.g. the coat is shiny and silky with no mats or bald patches)	Usually	Usually	Usually	Usually	Occasionally	Occasionally	Never	Never	Occasionally	Usually	Occasionally	Never	Never	Never	Occasionally	Disagree	Neither agree nor disagree	Neither agree nor disagree	Disagree	Neither agree nor disagree	Neither agree nor disagree	Neither agree nor disagree	Strongly disagree	Agree
4	3	Male	Rehoming centre		Yes	Domestic short/long hair		Yes	Constant access	No	No		N/A	Yes	Sprays indoors	Unsure	Never	Never	Often	Never	Never	Never	Never	Normal	5 (e.g. the coat is shiny and silky with no mats or bald patches)	Always	Usually	Usually	Never	Occasionally	Occasionally	Occasionally	Never	Occasionally	Usually	Never	Occasionally	Never	Never	Occasionally	Agree	Disagree	Disagree	Disagree	Strongly agree	Agree	Disagree	Strongly disagree	Strongly agree
9	5	Female	Other (please specify)	cat rescue	Yes	Domestic short/long hair		Yes	Constant access	No	No		N/A	No		N/A	Never	Never	Never	Never	Occasionally	Never	Never	Normal	5 (e.g. the coat is shiny and silky with no mats or bald patches)	Always	Always	Usually	Occasionally	Never	Occasionally	Occasionally	Never	Occasionally	Usually	Occasionally	Never	Never	Never	Occasionally	Agree	Strongly disagree	Strongly agree	Disagree	Agree	Agree	Disagree	Strongly disagree	Agree
4	4	Female	Breeder		Yes	Other (please specify)	Maine coon	Yes	Restricted access	Yes	No		No	No		No	Never	Never	Never	Never	Never	Never	Never	Normal	5 (e.g. the coat is shiny and silky with no mats or bald patches)	Usually	Usually	Always	Never	Never	Never	Never	Never	Always	Always	Never	Never	Never	Never	Never	Strongly agree	Strongly disagree	Neither agree nor disagree	Strongly disagree	Strongly agree	Strongly agree	Strongly disagree	Strongly disagree	Strongly agree
1	1	Male	Friend/neighbour		Yes	Domestic short/long hair		No	N/A	Yes	No		N/A	No		N/A	Never	Never	Never	Never	Once	Never	Never	Normal	5 (e.g. the coat is shiny and silky with no mats or bald patches)	Always	Usually	Occasionally	Occasionally	Occasionally	Occasionally	Once	Never	Occasionally	Usually	Once	Occasionally	Never	Never	Occasionally	Agree	Disagree	Agree	Disagree	Agree	Agree	Neither agree nor disagree	Strongly disagree	Strongly agree
4	1	Male	Other (please specify)	he applied for the vacancy and moved in	Yes	Domestic short/long hair		Yes	Constant access	Yes	No		N/A	No		N/A	Never	Never	Never	Never	Never	Never	Never	Overweight	5 (e.g. the coat is shiny and silky with no mats or bald patches)	Always	Usually	Occasionally	Never	Never	Never	Never	Never	Always	Always	Never	Never	Never	Never	Never	Neither agree nor disagree	Disagree	Disagree	Neither agree nor disagree	Strongly agree	Agree	Disagree	Disagree	Strongly agree
18	14	Female	Rehoming centre		Yes	Domestic short/long hair		No	N/A	Yes	No		N/A	No		N/A	Occasionally	Never	Never	Never	Occasionally	Occasionally	Never	Underweight	3 (e.g. the coat is slightly dirty and/or greasy, and/or a few mats and/or a few bald patches)	Occasionally	Occasionally	Occasionally	Never	Never	Never	Never	Never	Occasionally	Occasionally	Never	Never	Never	Never	Occasionally	Neither agree nor disagree	Neither agree nor disagree	Neither agree nor disagree	Agree	Agree	Neither agree nor disagree	Neither agree nor disagree	Disagree	Agree
2	2	Male	Friend/neighbour		Yes	Domestic short/long hair		Yes	Constant access	Yes	No		N/A	No		N/A	Once	Occasionally	Never	Never	Never	Never	Never	Normal	4 (e.g. the coat is generally shiny and silky, but can occasionally be a bit dirty or greasy, but there are no mats or bald patches)	Always	Usually	Never	Never	Never	Never	Occasionally	Never	Occasionally	Never	Never	Never	Never	Never	Never	Disagree	Strongly disagree	Neither agree nor disagree	Disagree	Agree	Agree	Agree	Disagree	Disagree
9	9	Female	Other (please specify)	rehomed after found in a flooded flat	Yes	Domestic short/long hair		Yes	Constant access	Yes	No		N/A	No		N/A	Once	Once	Never	Once	Often	Never	Occasionally	Overweight	5 (e.g. the coat is shiny and silky with no mats or bald patches)	Always	Always	Always	Occasionally	Never	Never	Once	Never	Always	Always	Always	Never	Never	Never	Occasionally	Agree	Neither agree nor disagree	Agree	Neither agree nor disagree	Agree	Neither agree nor disagree	Neither agree nor disagree	Strongly disagree	Agree
13	4	Male	Rehoming centre		Yes	Domestic short/long hair		Yes	Restricted access	Yes	No		N/A	No		N/A	Never	Never	Never	Never	Occasionally	Never	Never	Overweight	5 (e.g. the coat is shiny and silky with no mats or bald patches)	Occasionally	Always	Always	Never	Never	Never	Never	Never	Occasionally	Always	Never	Never	Never	Never	Occasionally	Neither agree nor disagree	Strongly disagree	Strongly agree	Strongly disagree	Strongly agree	Strongly agree	Disagree	Strongly disagree	Neither agree nor disagree
9	9	Male	Breeder		Yes	Other (please specify)	Maine Coon	Yes	Restricted access	Yes	No		N/A	No		N/A	Never	Never	Never	Never	Occasionally	Occasionally	Never	Normal	5 (e.g. the coat is shiny and silky with no mats or bald patches)	Always	Occasionally	Occasionally	Never	Never	Never	Never	Never	Occasionally	Usually	Occasionally	Never	Never	Never	Occasionally
12	3	Female	Rehoming centre		Yes	Domestic short/long hair		Yes	Restricted access	Yes	No		N/A	No		N/A	Never	Never	Never	Never	Occasionally	Never	Never	Very overweight	5 (e.g. the coat is shiny and silky with no mats or bald patches)	Always	Usually	Always	Always	Never	Never	Never	Once	Usually	Usually	Usually	Never	Never	Once	Once	Strongly disagree	Disagree	Agree	Strongly disagree	Strongly agree	Neither agree nor disagree	Agree	Strongly disagree	Strongly agree
2	2	Female	Rehoming centre		Yes	Domestic short/long hair		Yes	Constant access	No	No		Yes	No		N/A	Never	Once	Never	Never	Occasionally	Never	Never	Normal	4 (e.g. the coat is generally shiny and silky, but can occasionally be a bit dirty or greasy, but there are no mats or bald patches)	Usually	Always	Occasionally	Never	Never	Never	Never	Never	Occasionally	Usually	Never	Never	Never	Never	Usually	Strongly disagree	Disagree	Agree	Disagree	Strongly agree	Strongly agree	Neither agree nor disagree	Strongly disagree	Strongly agree
7	6	Female	Rehoming centre		Yes	Domestic short/long hair		No	N/A	Yes	Yes	FeLV	Yes	Yes		Unsure	Never	Occasionally	Never	Never	Often	Occasionally	Never	Overweight	5 (e.g. the coat is shiny and silky with no mats or bald patches)	Usually	Usually	Usually	Never	Never	Never	Never	Never	Usually	Usually	Occasionally	Never	Never	Never	Occasionally	Disagree	Strongly disagree	Strongly agree	Strongly disagree	Agree	Strongly agree	Disagree	Strongly disagree	Agree
7	5	Male	Rehoming centre		Yes	Domestic short/long hair		Yes	Restricted access	Yes	No		N/A	Yes	Unpredictable temprement changes -will attack you without any prior signals	Unsure	Once	Occasionally	Occasionally	Never	Occasionally	Never	Never	Overweight	5 (e.g. the coat is shiny and silky with no mats or bald patches)	Usually	Usually	Usually	Occasionally	Never	Never	Occasionally	Occasionally	Usually	Occasionally	Usually	Never	Occasionally	Never	Occasionally	Disagree	Disagree	Disagree	Neither agree nor disagree	Neither agree nor disagree	Disagree	Neither agree nor disagree	Strongly disagree	Strongly agree
4	4	Male	Other (please specify)	rescued	Yes	Domestic short/long hair		Yes	Constant access	No	No		N/A	No		N/A	Never	Never	Once	Never	Occasionally	Once	Never	Normal	5 (e.g. the coat is shiny and silky with no mats or bald patches)	Usually	Usually	Usually	Once	Never	Never	Never	Never	Usually	Usually	Occasionally	Never	Never	Never	Never	Strongly agree	Agree	Disagree	Strongly disagree	Strongly agree	Strongly agree	Disagree	Strongly disagree	Strongly agree
13	23	Male	Breeder		Yes	Other (please specify)	Bengal	Yes	Constant access	No	Yes	Slight pancreatic problem and the Bengal attitude problem	No	Yes	Bengal attitude	Unsure	Never	Always	Never	Always	Often	Never	Never	Normal	5 (e.g. the coat is shiny and silky with no mats or bald patches)	Always	Occasionally	Always	Never	Usually	Occasionally	Occasionally	Never	Occasionally	Never	Usually	Occasionally	Occasionally	Occasionally	Never	Disagree	Agree	Strongly disagree	Agree	Neither agree nor disagree	Neither agree nor disagree	Agree	Strongly agree	Neither agree nor disagree
13	13	Male	Breeder		Yes	Domestic short/long hair		Yes	Constant access	No	Yes	Pancreatis	No	No		N/A	Never	Never	Never	Never	Often	Never	Never	Underweight	5 (e.g. the coat is shiny and silky with no mats or bald patches)	Always	Occasionally	Always	Occasionally	Occasionally	Never	Occasionally	Never	Usually	Usually	Occasionally	Never	Never	Never	Never	Neither agree nor disagree	Strongly disagree	Disagree	Neither agree nor disagree	Neither agree nor disagree	Neither agree nor disagree	Neither agree nor disagree	Strongly disagree	Strongly disagree
2	2	Male	Other (please specify)	Friend of a friend	Yes	Domestic short/long hair		Yes	Constant access	No	No		N/A	Yes	Biting. Sometimes completely unprovoked. Is quite jumpy/anxious at times.	Unsure	Never	Never	Never	Never	Occasionally	Never	Never	Normal	5 (e.g. the coat is shiny and silky with no mats or bald patches)	Usually	Occasionally	Occasionally	Always	Occasionally	Occasionally	Occasionally	Occasionally	Occasionally	Occasionally	Occasionally	Occasionally	Occasionally	Occasionally	Usually	Disagree	Agree	Disagree	Disagree	Disagree	Disagree	Agree	Neither agree nor disagree	Disagree
3	1	Male	Rehoming centre		Yes	Domestic short/long hair		Yes	Constant access	No	No		N/A	No		N/A	Never	Never	Never	Never	Once	Never	Once	Normal	5 (e.g. the coat is shiny and silky with no mats or bald patches)	Always	Usually	Always	Occasionally	Occasionally	Occasionally	Occasionally	Occasionally	Usually	Occasionally	Occasionally	Never	Once	Never	Occasionally	Disagree	Strongly disagree	Agree	Disagree	Agree	Neither agree nor disagree	Neither agree nor disagree	Strongly disagree	Strongly agree
3	3	Female	Rehoming centre		Yes	Domestic short/long hair		Yes	Constant access	Yes	No		N/A	No		N/A	Never	Never	Never	Never	Occasionally	Never	Never	Normal	5 (e.g. the coat is shiny and silky with no mats or bald patches)	Always	Always	Usually	Never	Never	Never	Never	Never	Never	Usually	Never	Never	Never	Never	Occasionally	Strongly agree	Strongly disagree	Strongly agree	Disagree	Strongly agree	Strongly agree	Neither agree nor disagree	Strongly disagree	Neither agree nor disagree
3	3	Male	Friend/neighbour		Yes	Domestic short/long hair		Yes	Constant access	No	No		Yes	No		No	Never	Never	Never	Never	Once	Never	Never	Normal	5 (e.g. the coat is shiny and silky with no mats or bald patches)	Always	Always	Always	Never	Never	Never	Never	Never	Occasionally	Always	Once	Never	Never	Never	Never	Neither agree nor disagree	Agree	Strongly agree	Strongly disagree	Strongly agree	Strongly agree	Neither agree nor disagree	Strongly disagree	Strongly agree
10	10	Male	Other (please specify)	Local home owner with litter of kittens	Yes	Domestic short/long hair		Yes	Restricted access	Yes	No		N/A	No		N/A	Never	Occasionally	Never	Occasionally	Never	Never	Never	Normal	4 (e.g. the coat is generally shiny and silky, but can occasionally be a bit dirty or greasy, but there are no mats or bald patches)	Once	Occasionally	Usually	Never	Never	Never	Once	Never	Occasionally	Usually	Never	Once	Never	Never	Never	Neither agree nor disagree	Neither agree nor disagree	Strongly disagree	Disagree	Strongly agree	Agree	Neither agree nor disagree	Strongly disagree	Neither agree nor disagree
6	6	Female	Breeder		Yes	Other (please specify)	Sphynx	Yes	Restricted access	Yes	No		N/A	Yes	Aggression at vets	No	Never	Never	Never	Never	Occasionally	Occasionally	Never	Normal	5 (e.g. the coat is shiny and silky with no mats or bald patches)	Always	Occasionally	Never	Occasionally	Never	Never	Never	Never	Occasionally	Always	Never	Never	Never	Never	Always	Strongly agree	Strongly disagree	Agree	Strongly disagree	Agree	Agree	Strongly agree	Strongly disagree	Neither agree nor disagree
5	4	Male	Other (please specify)	My daughter brought him home, as a work coleuge could no longer give him a home.	Yes	Domestic short/long hair		Yes	Constant access	Yes	No		N/A	No		N/A	Never	Never	Occasionally	Never	Occasionally	Occasionally	Never	Normal	5 (e.g. the coat is shiny and silky with no mats or bald patches)	Always	Always	Always	Occasionally	Never	Never	Never	Never	Never	Always	Occasionally	Never	Never	Never	Occasionally	Agree	Neither agree nor disagree	Neither agree nor disagree	Strongly disagree	Neither agree nor disagree	Neither agree nor disagree	Neither agree nor disagree	Strongly disagree	Neither agree nor disagree
13	13	Female	Friend/neighbour		Yes	Domestic short/long hair		Yes	Constant access	No	No		N/A	Yes	She won't go out of the cat flap when the door is on, and she doesn't like rooms with carpet	No	Never	Never	Never	Never	Occasionally	Occasionally	Occasionally	Underweight	4 (e.g. the coat is generally shiny and silky, but can occasionally be a bit dirty or greasy, but there are no mats or bald patches)	Occasionally	Occasionally	Usually	Occasionally	Never	Never	Once	Never	Occasionally	Usually	Never	Never	Never	Never	Occasionally	Neither agree nor disagree	Agree	Disagree	Neither agree nor disagree	Agree	Neither agree nor disagree	Neither agree nor disagree	Neither agree nor disagree	Neither agree nor disagree
3	1	Male	Rehoming centre		Yes	Domestic short/long hair		No	N/A	Yes	Yes	FIV	Yes	Yes	Will suddenly become freaked out by an inanimate object and will keep hitting it with his paw	Unsure	Never	Never	Never	Once	Never	Never	Never	Normal	5 (e.g. the coat is shiny and silky with no mats or bald patches)	Always	Always	Occasionally	Never	Never	Never	Never	Never	Occasionally	Always	Never	Never	Never	Never	Never	Disagree	Disagree	Agree	Strongly disagree	Strongly agree	Agree	Strongly disagree	Strongly disagree	Neither agree nor disagree
5	5	Female	Friend/neighbour		Yes	Domestic short/long hair		Yes	Restricted access	Yes	No		N/A	No		N/A	Never	Never	Never	Never	Occasionally	Never	Never	Normal	5 (e.g. the coat is shiny and silky with no mats or bald patches)	Usually	Usually	Occasionally	Occasionally	Occasionally	Never	Occasionally	Occasionally	Occasionally	Occasionally	Once	Never	Never	Never	Usually	Neither agree nor disagree	Agree	Neither agree nor disagree	Neither agree nor disagree	Agree	Neither agree nor disagree	Agree	Disagree	Neither agree nor disagree
4	4	Male	Friend/neighbour		Yes	Domestic short/long hair		Yes	Constant access	No	No		N/A	No		N/A	Never	Never	Never	Never	Occasionally	Never	Never	Normal	5 (e.g. the coat is shiny and silky with no mats or bald patches)	Usually	Usually	Always	Occasionally	Never	Never	Occasionally	Occasionally	Occasionally	Usually	Occasionally	Never	Never	Never	Usually	Strongly agree	Disagree	Agree	Disagree	Strongly agree	Strongly agree	Neither agree nor disagree	Strongly disagree	Strongly agree
4	4	Male	Friend/neighbour		Yes	Domestic short/long hair		No	N/A	Yes	No		N/A	No		N/A	Never	Never	Never	Never	Occasionally	Once	Never	Normal	5 (e.g. the coat is shiny and silky with no mats or bald patches)	Always	Usually	Once	Never	Never	Never	Never	Never	Never	Always	Never	Never	Never	Never	Never	Strongly agree	Neither agree nor disagree	Agree	Disagree	Strongly agree	Strongly agree	Strongly disagree	Strongly disagree	Strongly agree
10	6	Male	Other (please specify)	Stray that came into garden	Yes	Domestic short/long hair		Yes	Restricted access	Yes	No		N/A	Yes	Sometimes sprays in the house	N/A	Never	Never	Occasionally	Never	Occasionally	Once	Never	Normal	5 (e.g. the coat is shiny and silky with no mats or bald patches)	Usually	Occasionally	Once	Once	Never	Never	Once	Never	Usually	Usually	Once	Never	Never	Never	Always	Agree	Agree	Neither agree nor disagree	Neither agree nor disagree	Agree	Agree	Strongly agree	Strongly disagree	Strongly agree
18	18	Male	Friend/neighbour		Yes	Domestic short/long hair		Yes	Constant access	Yes	Yes	ibs	No	No		N/A	Never	Often	Occasionally	Always	Occasionally	Always	Occasionally	Normal	5 (e.g. the coat is shiny and silky with no mats or bald patches)	Occasionally	Occasionally	Always	Occasionally	Occasionally	Never	Never	Never	Usually	Usually	Occasionally	Never	Never	Never	Usually	Strongly agree	Strongly disagree	Agree	Disagree	Strongly agree	Strongly agree	Agree	Strongly disagree	Neither agree nor disagree
7	7	Male	Breeder		Yes	Other (please specify)	Siamese	Yes	Restricted access	Yes	No		N/A	Yes	Pees on my bed	No	Never	Often	Often	Never	Once	Never	Never	Normal	5 (e.g. the coat is shiny and silky with no mats or bald patches)	Always	Occasionally	Always	Never	Never	Never	Never	Never	Occasionally	Always	Occasionally	Never	Never	Never	Usually	Neither agree nor disagree	Disagree	Disagree	Disagree	Agree	Agree	Disagree	Disagree	Disagree
7	7	Female	Other (please specify)	Pet shop	Yes	Domestic short/long hair		No	N/A	Yes	No		N/A	No		N/A	Never	Never	Never	Never	Occasionally	Once	Never	Normal	5 (e.g. the coat is shiny and silky with no mats or bald patches)	Usually	Occasionally	Usually	Never	Never	Never	Never	Never	Occasionally	Usually	Never	Never	Never	Never	Occasionally	Agree	Disagree	Neither agree nor disagree	Strongly disagree	Agree	Agree	Disagree	Strongly disagree	Agree
15	15	Male	Other (please specify)	Advert in paper	Yes	Domestic short/long hair		Yes	Constant access	No	No		N/A	No		N/A	Never	Never	Never	Never	Never	Never	Never	Normal	3 (e.g. the coat is slightly dirty and/or greasy, and/or a few mats and/or a few bald patches)	Occasionally	Once	Always	Never	Never	Never	Occasionally	Never	Usually	Usually	Never	Never	Never	Always	Always	Strongly agree	Neither agree nor disagree	Agree	Disagree	Strongly agree	Strongly agree	Strongly agree	Neither agree nor disagree	Neither agree nor disagree
14	14	Male	Breeder		Yes	Other (please specify)	Persian	Yes	Restricted access	Yes	Yes	Ckd & ibd	No	No		N/A	Occasionally	Occasionally	Never	Never	Often	Occasionally	Never	Underweight	3 (e.g. the coat is slightly dirty and/or greasy, and/or a few mats and/or a few bald patches)	Usually	Occasionally	Always	Never	Never	Never	Never	Never	Occasionally	Always	Never	Never	Never	Never	Occasionally	Disagree	Agree	Neither agree nor disagree	Neither agree nor disagree	Agree	Strongly agree	Disagree	Disagree	Agree
14	14	Male	Friend/neighbour		Yes	Domestic short/long hair		Yes	Restricted access	Yes	No		No	No		No	Never	Never	Never	Never	Occasionally	Occasionally	Occasionally	Overweight	5 (e.g. the coat is shiny and silky with no mats or bald patches)	Always	Usually	Occasionally	Occasionally	Never	Never	Never	Never	Occasionally	Usually	Usually	Never	Never	Never	Occasionally	Disagree	Strongly disagree	Agree	Neither agree nor disagree	Agree	Disagree	Neither agree nor disagree	Strongly disagree	Agree
11	11	Female	Friend/neighbour		Yes	Domestic short/long hair		Yes	Constant access	Yes	No		N/A	No		N/A	Occasionally	Once	Never	Never	Occasionally	Occasionally	Never	Overweight	5 (e.g. the coat is shiny and silky with no mats or bald patches)	Usually	Occasionally	Usually	Never	Never	Never	Never	Never	Occasionally	Occasionally	Never	Occasionally	Never	Never	Occasionally	Agree	Disagree	Disagree	Disagree	Agree	Agree	Agree	Strongly disagree	Neither agree nor disagree
5	3	Female	Other (please specify)	Rescued as stray	Yes	Domestic short/long hair		Yes	Constant access	No	No		N/A	No		N/A	Never	Never	Never	Never	Occasionally	Never	Never	Normal	5 (e.g. the coat is shiny and silky with no mats or bald patches)	Always	Usually	Occasionally	Occasionally	Occasionally	Occasionally	Occasionally	Never	Usually	Occasionally	Occasionally	Occasionally	Never	Never	Always	Strongly disagree	Neither agree nor disagree	Strongly disagree	Disagree	Neither agree nor disagree	Strongly disagree	Strongly agree	Strongly disagree	Strongly agree
3	10	Male	Other (please specify)	advertised	Yes	Domestic short/long hair		Yes	Restricted access	Yes	No		N/A	No		N/A	Never	Never	Never	Never	Never	Never	Never	Normal	3 (e.g. the coat is slightly dirty and/or greasy, and/or a few mats and/or a few bald patches)	Usually	Usually	Usually	Usually	Occasionally	Occasionally	Occasionally	Occasionally	Usually	Occasionally	Once	Once	Once	Never	Usually	Disagree	Strongly disagree	Neither agree nor disagree	Neither agree nor disagree	Disagree	Disagree	Strongly agree	Neither agree nor disagree	Agree
7	7	Female	Other (please specify)	Farm cat	Yes	Domestic short/long hair		Yes	Restricted access	Yes	Yes	Bad hips and cloudy eyes	Unsure	No		Unsure	Never	Never	Never	Occasionally	Occasionally	Occasionally	Never	Underweight	5 (e.g. the coat is shiny and silky with no mats or bald patches)	Occasionally	Occasionally	Usually	Usually	Never	Never	Occasionally	Once	Occasionally	Usually	Never	Never	Never	Occasionally	Occasionally	Neither agree nor disagree	Neither agree nor disagree	Neither agree nor disagree	Disagree	Strongly agree	Neither agree nor disagree	Disagree	Strongly disagree	Strongly agree
11	11	Female	Friend/neighbour		Yes	Domestic short/long hair		Yes	Restricted access	Yes	No		N/A	No		N/A	Never	Never	Never	Never	Often	Once	Never	Overweight	4 (e.g. the coat is generally shiny and silky, but can occasionally be a bit dirty or greasy, but there are no mats or bald patches)	Always	Occasionally	Occasionally	Never	Never	Never	Never	Never	Usually	Usually	Never	Never	Never	Never	Usually	Strongly agree	Strongly disagree	Neither agree nor disagree	Strongly disagree	Strongly agree	Strongly agree	Neither agree nor disagree	Strongly disagree	Strongly agree
4	4	Male	Friend/neighbour		Yes	Domestic short/long hair		Yes	Restricted access	Yes	No		N/A	No		N/A	Once	Never	Never	Never	Never	Occasionally	Never	Normal	5 (e.g. the coat is shiny and silky with no mats or bald patches)	Always	Usually	Never	Never	Occasionally	Never	Never	Never	Occasionally	Occasionally	Never	Never	Never	Never	Never	Disagree	Agree	Agree	Disagree	Strongly agree	Agree	Disagree	Strongly disagree	Neither agree nor disagree
4	3	Female	Rehoming centre		Yes	Domestic short/long hair		Yes	Restricted access	Yes	No		N/A	No		N/A	Never	Often	Never	Never	Occasionally	Never	Never	Normal	4 (e.g. the coat is generally shiny and silky, but can occasionally be a bit dirty or greasy, but there are no mats or bald patches)	Always	Usually	Occasionally	Occasionally	Occasionally	Once	Once	Once	Occasionally	Usually	Once	Never	Never	Never	Once	Disagree	Disagree	Neither agree nor disagree	Disagree	Agree	Neither agree nor disagree	Neither agree nor disagree	Strongly disagree	Strongly agree
5	5	Male	Breeder		Yes	Domestic short/long hair		Yes	Constant access	Yes	No		N/A	No		N/A	Never	Never	Never	Never	Never	Never	Never	Normal	5 (e.g. the coat is shiny and silky with no mats or bald patches)	Always	Usually	Usually	Never	Never	Never	Never	Never	Once	Usually	Once	Never	Never	Never	Always	Agree	Disagree	Agree	Disagree	Agree	Agree	Agree	Strongly disagree	Agree
1	1	Female	Other (please specify)	Online advert from private household	Yes	Domestic short/long hair		No	N/A	Yes	No		N/A	No		N/A	Never	Once	Never	Once	Never	Once	Never	Normal	5 (e.g. the coat is shiny and silky with no mats or bald patches)	Always	Always	Occasionally	Occasionally	Never	Never	Occasionally	Never	Occasionally	Usually	Occasionally	Never	Occasionally	Never	Occasionally	Agree	Disagree	Agree	Disagree	Agree	Agree	Neither agree nor disagree	Disagree	Neither agree nor disagree
5	5	Male	Other (please specify)	My sisters cat	Yes	Domestic short/long hair		Yes	Restricted access	Yes	No		N/A	No		N/A	Never	Never	Never	Never	Never	Never	Never	Normal	4 (e.g. the coat is generally shiny and silky, but can occasionally be a bit dirty or greasy, but there are no mats or bald patches)	Usually	Usually	Usually	Never	Never	Never	Never	Never	Never	Always	Never	Never	Never	Never	Usually	Neither agree nor disagree	Strongly disagree	Agree	Strongly disagree	Strongly agree	Neither agree nor disagree	Disagree	Strongly disagree	Neither agree nor disagree
6	5	Male	Rehoming centre		Yes	Domestic short/long hair		Yes	Constant access	Yes	Yes	Skin allergic reactions	Unsure	Yes	Anxiety, hyperactivity,sprays indoors	No	Never	Often	Always	Never	Occasionally	Never	Never	Normal	5 (e.g. the coat is shiny and silky with no mats or bald patches)	Always	Always	Occasionally	Usually	Never	Never	Never	Never	Usually	Always	Occasionally	Never	Never	Never	Occasionally	Neither agree nor disagree	Disagree	Strongly disagree	Disagree	Agree	Neither agree nor disagree	Disagree	Disagree	Agree
6	1	Male	Rehoming centre		Yes	Domestic short/long hair		Yes	N/A	Yes	Yes	skin allergy	Yes	No		N/A	Never	Never	Never	Never	Never	Occasionally	Never	Normal	4 (e.g. the coat is generally shiny and silky, but can occasionally be a bit dirty or greasy, but there are no mats or bald patches)	Usually	Usually	Usually	Occasionally	Occasionally	Never	Never	Never	Occasionally	Usually	Occasionally	Occasionally	Occasionally	Never	Occasionally	Disagree	Strongly disagree	Strongly agree	Disagree	Strongly agree	Agree	Disagree	Strongly disagree	Agree
1	1	Female	Rehoming centre		Yes	Domestic short/long hair		Yes	Constant access	Yes	No		N/A	No		No	Never	Never	Never	Never	Once	Never	Never	Underweight	4 (e.g. the coat is generally shiny and silky, but can occasionally be a bit dirty or greasy, but there are no mats or bald patches)	Usually	Occasionally	Always	Never	Occasionally	Occasionally	Occasionally	Never	Occasionally	Usually	Occasionally	Never	Never	Never	Occasionally	Agree	Agree	Disagree	Agree	Strongly agree	Strongly agree	Neither agree nor disagree	Strongly disagree	Strongly agree
7	6	Male	Other (please specify)	Adopted from vetclinic/workplace	Yes	Domestic short/long hair		Yes	Restricted access	Yes	No		No	No		No	Never	Never	Never	Never	Never	Never	Once	Normal	5 (e.g. the coat is shiny and silky with no mats or bald patches)	Always	Always	Always	Never	Never	Never	Never	Never	Once	Always	Occasionally	Never	Never	Never	Always	Strongly agree	Strongly disagree	Strongly agree	Strongly disagree	Strongly agree	Strongly agree	Neither agree nor disagree	Strongly disagree	Agree
1	1	Female	Rehoming centre		Yes	Domestic short/long hair		Yes	Restricted access	Yes	No		N/A	No		N/A	Never	Never	Never	Never	Never	Never	Occasionally	Normal	5 (e.g. the coat is shiny and silky with no mats or bald patches)	Always	Always	Occasionally	Occasionally	Never	Never	Never	Once	Occasionally	Usually	Once	Occasionally	Occasionally	Never	Usually	Strongly agree	Strongly disagree	Strongly agree	Disagree	Agree	Agree	Neither agree nor disagree	Strongly disagree	Strongly agree
2	2	Female	Other (please specify)	Via a friend	Yes	Domestic short/long hair		Yes	Constant access	Yes	No		No	No		No	Never	Once	Never	Once	Once	Never	Never	Normal	3 (e.g. the coat is slightly dirty and/or greasy, and/or a few mats and/or a few bald patches)	Usually	Always	Always	Usually	Never	Never	Never	Never	Occasionally	Always	Usually	Never	Never	Never	Always	Agree	Disagree	Neither agree nor disagree	Disagree	Strongly agree	Agree	Agree	Strongly disagree	Strongly agree
11	11	Male	Other (please specify)	Daughter's friends' cat had kittens, so we had one.	Yes	Domestic short/long hair		No	N/A	Yes	No		N/A	No		N/A	Never	Never	Never	Never	Occasionally	Once	Once	Normal	5 (e.g. the coat is shiny and silky with no mats or bald patches)	Usually	Usually	Never	Never	Never	Never	Never	Never	Usually	Occasionally	Never	Never	Never	Never	Always	Agree	Neither agree nor disagree	Disagree	Neither agree nor disagree	Agree	Agree	Neither agree nor disagree	Strongly disagree	Neither agree nor disagree
18	18	Female	Breeder		Yes	Domestic short/long hair		Yes	Constant access	Yes	No		N/A	Yes	very timid and shy	Yes	Once	Often	Never	Never	Occasionally	Never	Never	Normal	5 (e.g. the coat is shiny and silky with no mats or bald patches)	Occasionally	Never	Usually	Never	Occasionally	Occasionally	Never	Never	Usually	Occasionally	Never	Never	Never	Never	Occasionally	Disagree	Agree	Disagree	Agree	Agree	Strongly disagree	Neither agree nor disagree	Strongly disagree	Agree
12	10	Male	Rehoming centre		Yes	Domestic short/long hair		Yes	Restricted access	No	Yes	some sort of skin allergy, and had to have an eye removed in April due to disease.	No	No		N/A	Never	Never	Never	Never	Occasionally	Occasionally	Never	Overweight	3 (e.g. the coat is slightly dirty and/or greasy, and/or a few mats and/or a few bald patches)	Occasionally	Occasionally	Usually	Never	Never	Never	Never	Never	Occasionally	Usually	Never	Never	Never	Never	Occasionally	Agree	Disagree	Agree	Strongly disagree	Strongly agree	Strongly agree	Agree	Strongly disagree	Strongly agree
6	6	Male	Other (please specify)	local vet's	Yes	Domestic short/long hair		Yes	Restricted access	Yes	No		N/A	No		N/A	Never	Never	Never	Never	Occasionally	Never	Never	Normal	5 (e.g. the coat is shiny and silky with no mats or bald patches)	Always	Usually	Occasionally	Occasionally	Never	Never	Never	Never	Occasionally	Usually	Occasionally	Never	Never	Never	Never	Strongly agree	Neither agree nor disagree	Disagree	Disagree	Strongly agree	Neither agree nor disagree	Disagree	Strongly disagree	Strongly agree
5	4	Female	Breeder		Yes	Other (please specify)	Canadian Sphynx	No	N/A	Yes	No		N/A	Yes	Very rare she pees on my blanket on the bed. It was commen until kastration	N/A	Never	Occasionally	Never	Occasionally	Occasionally	Never	Never	Normal	4 (e.g. the coat is generally shiny and silky, but can occasionally be a bit dirty or greasy, but there are no mats or bald patches)	Always	Always	Always	Never	Never	Never	Once	Never	Never	Always	Never	Never	Never	Never	Usually	Neither agree nor disagree	Strongly disagree	Strongly agree	Strongly disagree	Agree	Agree	Neither agree nor disagree	Strongly disagree	Strongly agree
18	17	Female	Other (please specify)	Found abandoned	Yes	Domestic short/long hair		Yes	Constant access	Yes	Yes	kidney failure	No	Yes	cognitive disfunction	No	Occasionally	Never	Never	Never	Occasionally	Occasionally	Occasionally	Very underweight	3 (e.g. the coat is slightly dirty and/or greasy, and/or a few mats and/or a few bald patches)	Usually	Occasionally	Usually	Never	Never	Never	Never	Never	Never	Always	Never	Occasionally	Occasionally	Never	Usually	Strongly agree	Strongly disagree	Strongly agree	Disagree	Agree	Agree	Strongly disagree	Strongly disagree	Strongly agree
2	1	Male	Rehoming centre		Yes	Domestic short/long hair		Yes	Restricted access	Yes	No		N/A	No		N/A	Never	Once	Never	Once	Occasionally	Never	Never	Normal	5 (e.g. the coat is shiny and silky with no mats or bald patches)	Occasionally	Usually	Occasionally	Usually	Occasionally	Usually	Once	Always	Usually	Never	Always	Usually	Usually	Never	Always
14	14	Female	Other (please specify)	We owned her mother and kept her kittens	Yes	Domestic short/long hair		Yes	Restricted access	No	No		N/A	No		N/A	Never	Never	Never	Occasionally	Occasionally	Never	Never	Normal	4 (e.g. the coat is generally shiny and silky, but can occasionally be a bit dirty or greasy, but there are no mats or bald patches)	Usually	Occasionally	Occasionally	Never	Never	Never	Never	Never	Usually	Occasionally	Never	Never	Never	Never	Occasionally	Neither agree nor disagree	Agree	Neither agree nor disagree	Neither agree nor disagree	Agree	Agree	Disagree	Strongly disagree	Neither agree nor disagree
4	4	Male	Friend/neighbour		Yes	Domestic short/long hair		Yes	Restricted access	Yes	No		No	No		No	Never	Once	Never	Once	Never	Never	Never	Normal	5 (e.g. the coat is shiny and silky with no mats or bald patches)	Occasionally	Usually	Occasionally	Never	Never	Never	Never	Never	Occasionally	Usually	Once	Never	Never	Never	Once	Strongly agree	Agree	Agree	Neither agree nor disagree	Strongly agree	Strongly agree	Neither agree nor disagree	Strongly disagree	Agree
1	1	Male	Friend/neighbour		Yes	Domestic short/long hair		Yes	Restricted access	Yes	No		N/A	No		N/A	Never	Once	Never	Never	Occasionally	Once	Never	Normal	5 (e.g. the coat is shiny and silky with no mats or bald patches)	Usually	Usually	Usually	Always	Never	Usually	Never	Occasionally	Always	Occasionally	Always	Occasionally	Occasionally	Occasionally	Always	Neither agree nor disagree	Disagree	Neither agree nor disagree	Agree	Disagree	Strongly disagree	Neither agree nor disagree	Disagree	Agree
4	4	Female	Friend/neighbour		Yes	Domestic short/long hair		Yes	Restricted access	Yes	No		N/A	No		N/A	Never	Never	Never	Once	Occasionally	Never	Once	Normal	5 (e.g. the coat is shiny and silky with no mats or bald patches)	Always	Always	Never	Occasionally	Never	Never	Never	Never	Once	Always	Occasionally	Never	Never	Never	Usually	Strongly agree	Agree	Neither agree nor disagree	Agree	Strongly agree	Strongly agree	Neither agree nor disagree	Strongly disagree	Neither agree nor disagree
6	6	Male	Friend/neighbour		Yes	Domestic short/long hair		No	N/A	Yes	No		N/A	No		N/A	Once	Never	Never	Never	Occasionally	Once	Never	Normal	5 (e.g. the coat is shiny and silky with no mats or bald patches)	Usually	Occasionally	Usually	Never	Occasionally	Once	Occasionally	Never	Usually	Usually	Occasionally	Once	Once	Never	Never	Agree	Neither agree nor disagree	Agree	Neither agree nor disagree	Neither agree nor disagree	Agree	Disagree	Strongly disagree	Neither agree nor disagree
2	2	Male	Friend/neighbour		Yes	Domestic short/long hair		Yes	Restricted access	Yes	No		N/A	No		N/A	Once	Never	Never	Never	Never	Never	Never	Normal	5 (e.g. the coat is shiny and silky with no mats or bald patches)	Usually	Usually	Never	Occasionally	Never	Never	Never	Never	Usually	Occasionally	Never	Never	Never	Never	Usually	Agree	Neither agree nor disagree	Disagree	Disagree	Agree	Agree	Disagree	Strongly disagree	Agree
8	8	Male	Friend/neighbour		Yes	Domestic short/long hair		Yes	Restricted access	No	No		N/A	No		N/A	Never	Never	Occasionally	Never	Never	Never	Once	Overweight	5 (e.g. the coat is shiny and silky with no mats or bald patches)	Always	Usually	Occasionally	Usually	Occasionally	Occasionally	Occasionally	Never	Usually	Usually	Occasionally	Occasionally	Never	Never	Always	Disagree	Disagree	Disagree	Agree	Agree	Disagree	Agree	Disagree	Agree
5	4	Male	Rehoming centre		Yes	Domestic short/long hair		Yes	Constant access	No	No		N/A	No		N/A	Never	Occasionally	Occasionally	Never	Occasionally	Occasionally	Never	Normal	5 (e.g. the coat is shiny and silky with no mats or bald patches)	Usually	Usually	Usually	Occasionally	Never	Never	Never	Never	Occasionally	Usually	Occasionally	Never	Never	Never	Usually	Agree	Neither agree nor disagree	Disagree	Disagree	Agree	Disagree	Disagree	Strongly disagree	Strongly agree
2	2	Male	Other (please specify)	orphaned	No	Domestic short/long hair		Yes	Constant access	No	No		N/A	Yes	blanket suckling	No	Never	Occasionally	Never	Never	Once	Never	Never	Normal	4 (e.g. the coat is generally shiny and silky, but can occasionally be a bit dirty or greasy, but there are no mats or bald patches)	Occasionally	Usually	Usually	Once	Never	Once	Never	Never	Usually	Always	Usually	Never	Never	Never	Never	Agree	Strongly agree	Neither agree nor disagree	Strongly disagree	Agree	Agree	Agree	Strongly disagree	Strongly agree
2	2	Male	Other (please specify)	Orphaned	No	Domestic short/long hair		Yes	Constant access	No	No		N/A	Yes	Blanket suckling	No	Never	Once	Once	Never	Once	Never	Never	Normal	4 (e.g. the coat is generally shiny and silky, but can occasionally be a bit dirty or greasy, but there are no mats or bald patches)	Occasionally	Usually	Always	Once	Once	Never	Usually	Never	Occasionally	Never	Always	Occasionally	Once	Never	Occasionally	Neither agree nor disagree	Strongly agree	Disagree	Strongly disagree	Neither agree nor disagree	Disagree	Agree	Strongly disagree	Neither agree nor disagree
1	1	Female	Other (please specify)	Daughter of our 2years old cat	Yes	Domestic short/long hair		Yes	Restricted access	Yes	No		N/A	No		N/A	Never	Never	Never	Never	Never	Never	Never	Normal	5 (e.g. the coat is shiny and silky with no mats or bald patches)	Always	Usually	Usually	Never	Never	Never	Never	Never	Occasionally	Usually	Never	Never	Never	Never	Occasionally	Agree	Neither agree nor disagree	Neither agree nor disagree	Neither agree nor disagree	Strongly agree	Agree	Disagree	Strongly disagree	Neither agree nor disagree
2	2	Male	Other (please specify)	His mother was a stray and brought her litter to us	Yes	Domestic short/long hair		Yes	Constant access	Yes	No		N/A	No		N/A	Never	Once	Never	Never	Occasionally	Never	Never	Normal	5 (e.g. the coat is shiny and silky with no mats or bald patches)	Always	Always	Occasionally	Never	Never	Never	Never	Never	Occasionally	Usually	Once	Never	Never	Never	Never	Strongly agree	Agree	Disagree	Neither agree nor disagree	Strongly agree	Neither agree nor disagree	Disagree	Strongly disagree	Agree
4	4	Male	Friend/neighbour		Yes	Domestic short/long hair		No	N/A	Yes	No		N/A	Yes	he bites when bored.	Unsure	Never	Never	Never	Never	Never	Occasionally	Never	Normal	5 (e.g. the coat is shiny and silky with no mats or bald patches)	Usually	Always	Always	Once	Never	Never	Occasionally	Once	Never	Always	Usually	Never	Occasionally	Occasionally	Usually	Agree	Disagree	Neither agree nor disagree	Disagree	Agree	Strongly agree	Strongly agree	Disagree	Agree
14	14	Male	Breeder		Yes	Other (please specify)	Ragdoll	No	N/A	Yes	No	Chronic Kidney Disease, Eosinophilic Granuloma	No	No		N/A	Often	Never	Never	Once	Once	Once	Occasionally	Normal	4 (e.g. the coat is generally shiny and silky, but can occasionally be a bit dirty or greasy, but there are no mats or bald patches)	Usually	Usually	Usually	Never	Never	Never	Never	Never	Occasionally	Always	Occasionally	Never	Never	Never	Never	Strongly agree	Neither agree nor disagree	Disagree	Disagree	Strongly agree	Strongly agree	Strongly disagree	Strongly disagree	Neither agree nor disagree
5	5	Male	Breeder		Yes	Other (please specify)	Burmese	No	N/A	Yes	No		N/A	No		N/A	Never	Never	Never	Never	Occasionally	Never	Never	Normal	5 (e.g. the coat is shiny and silky with no mats or bald patches)	Always	Always	Always	Never	Never	Never	Never	Never	Occasionally	Always	Occasionally	Never	Never	Never	Occasionally	Strongly agree	Neither agree nor disagree	Agree	Strongly disagree	Strongly agree	Strongly agree	Neither agree nor disagree	Strongly disagree	Neither agree nor disagree
5	4	Female	Rehoming centre		Yes	Domestic short/long hair		Yes	Constant access	No	No		N/A	No		N/A	Never	Never	Never	Never	Never	Never	Never	Normal	5 (e.g. the coat is shiny and silky with no mats or bald patches)	Always	Always	Occasionally	Never	Never	Never	Never	Never	Never	Always	Never	Never	Never	Never	Occasionally	Strongly agree	Strongly disagree	Strongly agree	Strongly disagree	Strongly agree	Strongly agree	Strongly agree	Strongly disagree	Strongly agree
8	8	Male	Other (please specify)	Rescued from street	Yes	Domestic short/long hair		Yes	Constant access	No	No		N/A	No		No	Never	Never	Never	Never	Occasionally	Never	Never	Normal	5 (e.g. the coat is shiny and silky with no mats or bald patches)	Usually	Usually	Never	Occasionally	Never	Never	Usually	Never	Usually	Occasionally	Occasionally	Never	Never	Never	Occasionally	Agree	Neither agree nor disagree	Neither agree nor disagree	Neither agree nor disagree	Neither agree nor disagree	Agree	Disagree	Disagree	Agree
4	1	Female	Rehoming centre		Yes	Domestic short/long hair		Yes	Restricted access	Yes	No		N/A	No		N/A	Never	Never	Never	Never	Once	Never	Never	Normal	5 (e.g. the coat is shiny and silky with no mats or bald patches)	Usually	Usually	Always	Never	Occasionally	Never	Never	Never	Occasionally	Usually	Never	Never	Never	Never	Never	Agree	Neither agree nor disagree	Disagree	Neither agree nor disagree	Strongly agree	Agree	Disagree	Strongly disagree	Strongly agree
7	7	Male	Other (please specify)	streets	Yes	Domestic short/long hair		Yes	Constant access	No	No		N/A	No		N/A	Never	Never	Never	Never	Occasionally	Never	Never	Overweight	2 (e.g. the coat is generally quite dirty, and/or greasy, and/or several mats and/or several bald patches)	Once	Occasionally	Occasionally	Never	Never	Never	Once	Once	Once	Usually	Once	Never	Never	Never	Once	Strongly agree	Agree	Disagree	Disagree	Agree	Disagree	Disagree	Disagree	Neither agree nor disagree
6	1	Female	Other (please specify)	Rescue group	Yes	Domestic short/long hair		No	N/A	Yes	No		N/A	Yes	Severe anxiety/PSTD type symptoms (I'm told she was regularly beaten up by the other cats at her previous home)	Yes	Never	Occasionally	Never	Always	Once	Occasionally	Never	Normal	4 (e.g. the coat is generally shiny and silky, but can occasionally be a bit dirty or greasy, but there are no mats or bald patches)	Usually	Occasionally	Occasionally	Always	Occasionally	Occasionally	Occasionally	Occasionally	Always	Always	Never	Occasionally	Never	Once	Occasionally	Strongly disagree	Strongly agree	Disagree	Neither agree nor disagree	Agree	Strongly disagree	Strongly disagree	Strongly disagree	Strongly agree
9	3	Male	Friend/neighbour		Yes	Other (please specify)	Birmin	Yes	Restricted access	Yes	No		N/A	No		N/A	Never	Never	Never	Never	Once	Never	Never	Overweight	5 (e.g. the coat is shiny and silky with no mats or bald patches)	Usually	Usually	Usually	Always	Occasionally	Never	Never	Never	Occasionally	Usually	Once	Never	Never	Never	Occasionally	Disagree	Neither agree nor disagree	Neither agree nor disagree	Agree	Agree	Neither agree nor disagree	Disagree	Strongly disagree	Strongly agree
5	5	Female	Rehoming centre		Yes	Domestic short/long hair		Yes	Restricted access	Yes	No		N/A	No		N/A	Never	Never	Never	Never	Never	Never	Never	Normal	5 (e.g. the coat is shiny and silky with no mats or bald patches)	Always	Always	Never	Never	Occasionally	Occasionally	Occasionally	Occasionally	Occasionally	Occasionally	Occasionally	Occasionally	Occasionally	Occasionally	Usually
1	1	Male	Rehoming centre		Yes	Domestic short/long hair		Yes	Restricted access	Yes	No		N/A	No		N/A	Never	Once	Never	Never	Occasionally	Occasionally	Never	Normal	5 (e.g. the coat is shiny and silky with no mats or bald patches)	Occasionally	Always	Always	Never	Never	Never	Never	Never	Occasionally	Usually	Occasionally	Never	Never	Never	Usually	Strongly agree	Agree	Disagree	Neither agree nor disagree	Strongly agree	Strongly agree	Neither agree nor disagree	Strongly disagree	Strongly agree
7	7	Male	Friend/neighbour		Yes	Domestic short/long hair		Yes	Constant access	No	No		N/A	Yes	Fighting and trying to have sex with soft toys	Unsure	Never	Never	Once	Never	Never	Never	Never	Normal	4 (e.g. the coat is generally shiny and silky, but can occasionally be a bit dirty or greasy, but there are no mats or bald patches)	Always	Usually	Never	Always	Occasionally	Occasionally	Never	Occasionally	Occasionally	Occasionally	Always	Occasionally	Usually	Usually	Always	Neither agree nor disagree	Disagree	Agree	Neither agree nor disagree	Neither agree nor disagree	Strongly disagree	Agree	Disagree	Disagree
6	6	Male	Rehoming centre		Yes	Domestic short/long hair		Yes	Restricted access	Yes	Yes	arthritis	No	Yes	urinates on furniture if we go away for holiday	No	Never	Occasionally	Never	Never	Occasionally	Never	Never	Overweight	5 (e.g. the coat is shiny and silky with no mats or bald patches)	Always	Usually	Occasionally	Occasionally	Never	Never	Never	Never	Never	Always	Never	Never	Never	Never	Always	Agree	Strongly disagree	Neither agree nor disagree	Disagree	Agree	Neither agree nor disagree	Strongly disagree	Strongly disagree	Agree
8	8	Female	Other (please specify)	assisted with a TNR project in neighborhood and kept Kitten	Yes	Domestic short/long hair		No	N/A	Yes	No		N/A	No		N/A	Never	Never	Never	Never	Occasionally	Never	Never	Overweight	5 (e.g. the coat is shiny and silky with no mats or bald patches)	Occasionally	Occasionally	Usually	Once	Never	Never	Never	Never	Occasionally	Usually	Once	Never	Never	Never	Occasionally	Strongly agree	Disagree	Agree	Strongly disagree	Agree	Agree	Neither agree nor disagree	Strongly disagree	Agree
7	2	Female	Rehoming centre		Yes	Domestic short/long hair		No	N/A	Yes	No		N/A	Yes	Fussy eater	Yes	Never	Never	Never	Never	Occasionally	Never	Occasionally	Normal	4 (e.g. the coat is generally shiny and silky, but can occasionally be a bit dirty or greasy, but there are no mats or bald patches)	Occasionally	Usually	Always	Never	Never	Never	Never	Never	Usually	Usually	Once	Never	Never	Never	Once	Neither agree nor disagree	Neither agree nor disagree	Disagree	Neither agree nor disagree	Agree	Neither agree nor disagree	Disagree	Strongly disagree	Agree
7	7	Male	Rehoming centre		Yes	Domestic short/long hair		Yes	Restricted access	Yes	Yes	sensitive stomach	Unsure	Yes	very anxious, scared of lots of things	No	Never	Never	Never	Once	Often	Never	Never	Overweight	5 (e.g. the coat is shiny and silky with no mats or bald patches)	Occasionally	Occasionally	Never	Never	Never	Never	Never	Never	Always	Usually	Occasionally	Never	Never	Never	Usually	Strongly agree	Strongly agree	Neither agree nor disagree	Neither agree nor disagree	Strongly agree	Strongly agree	Neither agree nor disagree	Agree	Neither agree nor disagree
10	3	Female	Friend/neighbour		Yes	Domestic short/long hair		Yes	Restricted access	Yes	No		N/A	No		N/A	Never	Never	Never	Never	Occasionally	Never	Never	Normal	5 (e.g. the coat is shiny and silky with no mats or bald patches)	Usually	Occasionally	Never	Occasionally	Never	Never	Occasionally	Once	Occasionally	Usually	Never	Never	Never	Never	Occasionally	Neither agree nor disagree	Agree	Disagree	Agree	Agree	Disagree	Neither agree nor disagree	Disagree	Agree
1	1	Male	Friend/neighbour		Yes	Domestic short/long hair		Yes	Restricted access	Yes	No		N/A	No		N/A	Never	Occasionally	Never	Occasionally	Never	Once	Never	Normal	4 (e.g. the coat is generally shiny and silky, but can occasionally be a bit dirty or greasy, but there are no mats or bald patches)	Always	Always	Usually	Never	Occasionally	Occasionally	Occasionally	Never	Usually	Occasionally	Usually	Never	Never	Never	Never	Agree	Disagree	Agree	Strongly disagree	Agree	Neither agree nor disagree	Disagree	Neither agree nor disagree	Neither agree nor disagree
8	8	Female	Other (please specify)	Farm (semi feral population)	Yes	Domestic short/long hair		Yes	Restricted access	Yes	No		N/A	Yes	Inappropriate urination- stress related	No	Never	Occasionally	Never	Never	Never	Once	Never	Normal	5 (e.g. the coat is shiny and silky with no mats or bald patches)	Never	Occasionally	Usually	Never	Occasionally	Occasionally	Never	Never	Occasionally	Always	Never	Once	Never	Never	Usually	Agree	Strongly agree	Disagree	Agree	Strongly agree	Strongly agree	Disagree	Strongly disagree	Strongly agree
17	16	Female	Other (please specify)	Stray	Yes	Domestic short/long hair		Yes	Restricted access	Yes	Yes	Minor kidney disease	No	No		N/A	Never	Never	Never	Never	Occasionally	Never	Never	Normal	5 (e.g. the coat is shiny and silky with no mats or bald patches)	Occasionally	Occasionally	Usually	Never	Never	Never	Never	Never	Usually	Usually	Never	Never	Never	Never	Occasionally	Strongly agree	Disagree	Neither agree nor disagree	Disagree	Strongly agree	Strongly agree	Neither agree nor disagree	Strongly disagree	Strongly disagree
14	10	Male	Friend/neighbour		Yes	Domestic short/long hair		Yes	Restricted access	Yes	Yes	Ibd, pancreatitis and arthritis	No	No		No	Never	Occasionally	Occasionally	Never	Occasionally	Never	Never	Normal	4 (e.g. the coat is generally shiny and silky, but can occasionally be a bit dirty or greasy, but there are no mats or bald patches)	Occasionally	Occasionally	Always	Occasionally	Never	Never	Never	Never	Never	Always	Occasionally	Never	Never	Occasionally	Occasionally	Strongly agree	Disagree	Agree	Neither agree nor disagree	Strongly agree	Strongly agree	Neither agree nor disagree	Strongly disagree	Strongly agree
5	3	Female	Rehoming centre		Yes	Domestic short/long hair		Yes	Constant access	No	Yes	Anxiety-induced cystitis	Unsure	Yes	Anxiety expressed by constant staring out of windows, paces from window to window. Jumps at strange noises. Ocasionally sprays on furniture.	Unsure	Often	Occasionally	Occasionally	Never	Occasionally	Never	Never	Normal	5 (e.g. the coat is shiny and silky with no mats or bald patches)	Usually	Usually	Occasionally	Occasionally	Never	Never	Never	Never	Occasionally	Always	Occasionally	Never	Never	Never	Always	Strongly agree	Agree	Agree	Disagree	Strongly agree	Agree	Strongly disagree	Strongly disagree	Strongly agree
11	11	Male	Rehoming centre		Yes	Domestic short/long hair		Yes	Constant access	No	No		N/A	No		N/A	Never	Once	Once	Once	Occasionally	Occasionally	Occasionally	Normal	5 (e.g. the coat is shiny and silky with no mats or bald patches)	Usually	Occasionally	Usually	Never	Never	Never	Occasionally	Never	Occasionally	Always	Occasionally	Never	Never	Never	Occasionally	Disagree	Agree	Disagree	Disagree	Strongly agree	Strongly agree	Disagree	Strongly disagree	Strongly agree
5	5	Female	Breeder		No	Other (please specify)	British shorthair	No	N/A	Yes	No		N/A	No		N/A	Never	Never	Never	Occasionally	Occasionally	Never	Never	Normal	5 (e.g. the coat is shiny and silky with no mats or bald patches)	Always	Usually	Occasionally	Occasionally	Occasionally	Occasionally	Occasionally	Never	Usually	Occasionally	Never	Occasionally	Never	Never	Occasionally	Neither agree nor disagree	Disagree	Disagree	Disagree	Agree	Agree	Agree	Disagree	Disagree
8	4	Female	Rehoming centre		Yes	Other (please specify)	Russian blue	Yes	Restricted access	Yes	No		N/A	No		N/A	Never	Occasionally	Never	Occasionally	Occasionally	Never	Never	Overweight	5 (e.g. the coat is shiny and silky with no mats or bald patches)	Occasionally	Occasionally	Occasionally	Never	Usually	Never	Never	Never	Always	Occasionally	Never	Never	Never	Never	Always	Disagree	Neither agree nor disagree	Neither agree nor disagree	Agree	Strongly agree	Neither agree nor disagree	Disagree	Disagree	Agree
8	8	Male	Other (please specify)	Born in my house from a stray mother that I adopted	Yes	Domestic short/long hair		Yes	Constant access	Yes	No		N/A	No		N/A	Never	Never	Never	Never	Never	Never	Never	Normal	5 (e.g. the coat is shiny and silky with no mats or bald patches)	Usually	Usually	Never	Occasionally	Occasionally	Occasionally	Occasionally	Never	Occasionally	Usually	Occasionally	Never	Never	Never	Usually	Neither agree nor disagree	Disagree	Neither agree nor disagree	Neither agree nor disagree	Agree	Neither agree nor disagree	Neither agree nor disagree	Strongly disagree	Strongly disagree
13	12	Male	Other (please specify)	Rescued stray/feral	Yes	Other (please specify)	Stray tabby	No	N/A	Yes	No		N/A	No		N/A	Occasionally	Occasionally	Occasionally	Once	Occasionally	Occasionally	Occasionally	Underweight	3 (e.g. the coat is slightly dirty and/or greasy, and/or a few mats and/or a few bald patches)	Always	Usually	Always	Occasionally	Never	Never	Never	Never	Once	Always	Once	Never	Never	Never	Usually	Neither agree nor disagree	Neither agree nor disagree	Strongly agree	Strongly disagree	Strongly agree	Strongly agree	Disagree	Strongly disagree	Strongly agree
9	8	Female	Rehoming centre		Yes	Domestic short/long hair		Yes	Restricted access	Yes	No		N/A	Yes	Attacks other cats, anxiety	Unsure	Never	Never	Never	Once	Often	Once	Never	Overweight	5 (e.g. the coat is shiny and silky with no mats or bald patches)	Occasionally	Usually	Occasionally	Occasionally	Occasionally	Occasionally	Occasionally	Once	Occasionally	Occasionally	Occasionally	Occasionally	Occasionally	Occasionally	Occasionally	Strongly disagree	Neither agree nor disagree	Neither agree nor disagree	Disagree	Agree	Neither agree nor disagree	Disagree	Strongly disagree	Strongly agree
3	3	Female	Other (please specify)	Animal shelter	Yes	Domestic short/long hair		Yes	N/A	Yes	No		N/A	No		N/A	Never	Never	Never	Never	Never	Never	Never	Normal	5 (e.g. the coat is shiny and silky with no mats or bald patches)	Always	Always	Occasionally	Never	Never	Never	Never	Never	Usually	Usually	Never	Never	Never	Never	Once	Strongly agree	Disagree	Agree	Disagree	Strongly agree	Strongly agree	Disagree	Strongly disagree	Strongly agree
11	11	Male	Breeder		Yes	Other (please specify)	Burmese	Yes	Constant access	Yes	Yes	bad teeth :( also anxiety	No	No		No	Never	Occasionally	Occasionally	Once	Often	Once	Once	Normal	5 (e.g. the coat is shiny and silky with no mats or bald patches)	Always	Occasionally	Usually	Never	Never	Never	Never	Never	Occasionally	Usually	Never	Never	Never	Once	Always	Strongly agree	Strongly disagree	Neither agree nor disagree	Strongly disagree	Strongly agree	Strongly agree	Neither agree nor disagree	Strongly disagree	Agree
5	3	Male	Friend/neighbour		Yes	Domestic short/long hair		Yes	Restricted access	Yes	No		N/A	No		N/A	Never	Often	Never	Never	Occasionally	Never	Never	Normal	5 (e.g. the coat is shiny and silky with no mats or bald patches)	Always	Usually	Usually	Never	Never	Never	Occasionally	Never	Occasionally	Usually	Occasionally	Occasionally	Never	Never	Never	Strongly agree	Disagree	Agree	Disagree	Strongly agree	Strongly agree	Disagree	Strongly disagree	Agree
4	4	Female	Other (please specify)	Abandoned as a kitten, rescued	Yes	Domestic short/long hair		Yes	Restricted access	Yes	No		N/A	No		N/A	Never	Never	Never	Once	Occasionally	Once	Never	Normal	5 (e.g. the coat is shiny and silky with no mats or bald patches)	Usually	Usually	Usually	Occasionally	Once	Once	Occasionally	Once	Usually	Usually	Occasionally	Occasionally	Never	Never	Occasionally	Strongly agree	Agree	Agree	Disagree	Agree	Agree	Disagree	Strongly disagree	Strongly agree
2	1	Female	Rehoming centre		Yes	Domestic short/long hair		Yes	Restricted access	Yes	No		N/A	No		N/A	Never	Never	Never	Never	Occasionally	Once	Never	Normal	5 (e.g. the coat is shiny and silky with no mats or bald patches)	Usually	Usually	Usually	Never	Once	Never	Once	Never	Once	Usually	Once	Never	Never	Never	Once	Disagree	Neither agree nor disagree	Agree	Strongly disagree	Strongly agree	Neither agree nor disagree	Agree	Strongly disagree	Strongly agree
14	14	Female	Friend/neighbour		Yes	Domestic short/long hair		Yes	Constant access	Yes	No		N/A	Yes	She bullies her sister	N/A	Never	Never	Never	Never	Often	Occasionally	Never	Normal	5 (e.g. the coat is shiny and silky with no mats or bald patches)	Always	Always	Always	Never	Never	Never	Never	Never	Never	Always	Never	Never	Never	Never	Never	Disagree	Strongly disagree	Agree	Strongly disagree	Strongly agree	Agree	Neither agree nor disagree	Neither agree nor disagree	Neither agree nor disagree
8	8	Male	Rehoming centre		Yes	Domestic short/long hair		No	N/A	Yes	No		N/A	No		N/A	Never	Once	Never	Never	Once	Never	Never	Overweight	4 (e.g. the coat is generally shiny and silky, but can occasionally be a bit dirty or greasy, but there are no mats or bald patches)	Usually	Usually	Occasionally	Occasionally	Never	Never	Never	Once	Occasionally	Usually	Once	Never	Never	Never	Usually	Agree	Strongly disagree	Agree	Neither agree nor disagree	Agree	Agree	Neither agree nor disagree	Strongly disagree	Agree
7	7	Female	Breeder		Yes	Other (please specify)	maine coon	Yes	Restricted access	Yes	Yes	allergies to chicken and fleas and grains	Unsure	No		N/A	Never	Never	Never	Never	Occasionally	Occasionally	Occasionally	Normal	5 (e.g. the coat is shiny and silky with no mats or bald patches)	Occasionally	Occasionally	Once	Never	Occasionally	Occasionally	Occasionally	Never	Usually	Occasionally	Occasionally	Occasionally	Occasionally	Once	Usually	Agree	Agree	Neither agree nor disagree	Neither agree nor disagree	Neither agree nor disagree	Neither agree nor disagree	Agree	Disagree	Neither agree nor disagree
9	9	Male	Other (please specify)	Pet store	Yes	Domestic short/long hair		Yes	Restricted access	Yes	No		N/A	Yes	Aggression	No	Occasionally	Never	Never	Never	Occasionally	Once	Once	Overweight	5 (e.g. the coat is shiny and silky with no mats or bald patches)	Usually	Occasionally	Occasionally	Usually	Once	Once	Once	Occasionally	Occasionally	Usually	Usually	Never	Occasionally	Occasionally	Occasionally	Agree	Agree	Agree	Agree	Agree	Disagree	Neither agree nor disagree	Agree	Neither agree nor disagree
14	10	Male	Other (please specify)	rescue (took him over from old neighbour with demetia)	Yes	Domestic short/long hair		Yes	Restricted access	Yes	Yes	he had vaccine associate sarcoma (in remission 4 years) front leg amputated	No	No		N/A	Never	Never	Never	Occasionally	Often	Occasionally	Never	Normal	5 (e.g. the coat is shiny and silky with no mats or bald patches)	Usually	Usually	Always	Never	Never	Never	Never	Never	Occasionally	Usually	Once	Never	Never	Never	Occasionally	Strongly agree	Disagree	Disagree	Strongly disagree	Strongly agree	Strongly agree	Neither agree nor disagree	Strongly disagree	Strongly agree
1	1	Male	Rehoming centre		Yes	Domestic short/long hair		Yes	Restricted access	Yes	Yes	Cat flu	Yes	No		N/A	Never	Never	Never	Never	Occasionally	Occasionally	Never	Normal	5 (e.g. the coat is shiny and silky with no mats or bald patches)	Usually	Always	Always	Occasionally	Never	Never	Never	Never	Occasionally	Usually	Occasionally	Never	Never	Never	Never	Agree	Neither agree nor disagree	Neither agree nor disagree	Strongly disagree	Strongly agree	Strongly agree	Neither agree nor disagree	Strongly disagree	Strongly agree
8	5	Female	Rehoming centre		Yes	Domestic short/long hair		No	N/A	Yes	No		N/A	Yes	Pees on furniture when upset	Unsure	Never	Occasionally	Never	Occasionally	Occasionally	Occasionally	Never	Overweight	4 (e.g. the coat is generally shiny and silky, but can occasionally be a bit dirty or greasy, but there are no mats or bald patches)	Usually	Usually	Usually	Never	Never	Once	Never	Never	Always	Always	Once	Once	Never	Never	Always	Strongly agree	Neither agree nor disagree	Disagree	Strongly disagree	Agree	Agree	Neither agree nor disagree	Strongly disagree	Agree
9	9	Male	Other (please specify)	Via an advert on Gumtree	Yes	Domestic short/long hair		Yes	Restricted access	Yes	Yes	Heart murmur	No	No		N/A	Never	Never	Never	Once	Occasionally	Occasionally	Never	Normal	5 (e.g. the coat is shiny and silky with no mats or bald patches)	Usually	Usually	Usually	Occasionally	Never	Occasionally	Never	Never	Occasionally	Usually	Occasionally	Never	Never	Never	Occasionally	Agree	Disagree	Agree	Disagree	Strongly agree	Strongly agree	Disagree	Strongly disagree	Disagree
5	5	Female	Other (please specify)	SPCA	Yes	Domestic short/long hair		Yes	Restricted access	Yes	No		No	No		No	Never	Never	Never	Never	Occasionally	Never	Never	Overweight	5 (e.g. the coat is shiny and silky with no mats or bald patches)	Always	Usually	Always	Once	Once	Occasionally	Occasionally	Occasionally	Usually	Usually	Once	Once	Once	Once	Occasionally	Agree	Agree	Disagree	Disagree	Agree	Agree	Agree	Strongly disagree	Agree
12	7	Female	Other (please specify)	animal shelter	Yes	Domestic short/long hair		Yes	Restricted access	Yes	Yes		N/A	No		N/A	Never	Never	Never	Never	Occasionally	Never	Never	Normal	5 (e.g. the coat is shiny and silky with no mats or bald patches)	Always	Usually	Occasionally	Never	Never	Never	Never	Never	Occasionally	Always	Never	Never	Never	Never	Occasionally
7	7	Male	Breeder		Yes	Other (please specify)	British Shorthair Classic Red Tabby	No	N/A	Yes	Yes	Heart Murmur Grad 3	No	No		N/A	Never	Never	Never	Never	Occasionally	Never	Never	Normal	5 (e.g. the coat is shiny and silky with no mats or bald patches)	Usually	Occasionally	Occasionally	Occasionally	Occasionally	Occasionally	Occasionally	Always	Usually	Occasionally	Always	Occasionally	Always	Always	Always	Neither agree nor disagree	Agree	Disagree	Neither agree nor disagree	Neither agree nor disagree	Agree	Disagree	Agree	Neither agree nor disagree
9	9	Female	Other (please specify)	shelter where i foster cared	Yes	Other (please specify)	appears to be russian blue, korat type	Yes	Restricted access	Yes	Yes	cancer in the lymph node	No	No		N/A	Never	Never	Never	Never	Once	Never	Never	Normal	5 (e.g. the coat is shiny and silky with no mats or bald patches)	Always	Always	Always	Once	Never	Never	Never	Never	Always	Always	Always	Never	Never	Never	Once	Strongly agree	Strongly disagree	Agree	Neither agree nor disagree	Strongly agree	Strongly agree	Disagree	Strongly disagree	Neither agree nor disagree
5	5	Female	Breeder		No	Other (please specify)	Bombay	No	N/A	Yes	No		N/A	No		N/A	Never	Once	Once	Never	Occasionally	Once	Never	Normal	5 (e.g. the coat is shiny and silky with no mats or bald patches)	Usually	Usually	Occasionally	Never	Occasionally	Occasionally	Occasionally	Never	Occasionally	Usually	Never	Never	Always	Never	Never	Strongly agree	Strongly disagree	Neither agree nor disagree	Disagree	Agree	Strongly agree	Disagree	Strongly disagree	Agree
7	4	Male	Rehoming centre		Yes	Domestic short/long hair		No	N/A	Yes	No		N/A	No		N/A	Never	Never	Never	Never	Occasionally	Never	Never	Normal	5 (e.g. the coat is shiny and silky with no mats or bald patches)	Usually	Usually	Usually	Never	Never	Never	Never	Never	Never	Always	Occasionally	Never	Never	Never	Never	Strongly agree	Disagree	Agree	Strongly disagree	Strongly agree	Strongly agree	Strongly disagree	Strongly disagree	Strongly agree
9	5	Male	Other (please specify)	Animal shelter	Yes	Domestic short/long hair		Yes	Restricted access	Yes	No		N/A	No		N/A	Never	Never	Never	Once	Occasionally	Once	Once	Normal	4 (e.g. the coat is generally shiny and silky, but can occasionally be a bit dirty or greasy, but there are no mats or bald patches)	Usually	Usually	Always	Occasionally	Never	Never	Once	Never	Occasionally	Usually	Once	Never	Never	Never	Occasionally	Agree	Disagree	Disagree	Disagree	Agree	Neither agree nor disagree	Neither agree nor disagree	Strongly disagree	Strongly agree
13	11	Female	Friend/neighbour		Yes	Domestic short/long hair		Yes	Restricted access	Yes	No		N/A	Yes	Easily frightened, poops in front of not in litterbox on occasion	Yes	Occasionally	Never	Never	Often	Occasionally	Once	Occasionally	Overweight	4 (e.g. the coat is generally shiny and silky, but can occasionally be a bit dirty or greasy, but there are no mats or bald patches)	Occasionally	Occasionally	Always	Never	Never	Never	Never	Never	Occasionally	Usually	Usually	Never	Never	Never	Usually	Neither agree nor disagree	Agree	Neither agree nor disagree	Neither agree nor disagree	Strongly agree	Neither agree nor disagree	Agree	Strongly disagree	Strongly agree
7	5	Female	Friend/neighbour		Yes	Domestic short/long hair		Yes	Restricted access	Yes	No		N/A	No		N/A	Occasionally	Never	Never	Never	Occasionally	Never	Never	Normal	5 (e.g. the coat is shiny and silky with no mats or bald patches)	Always	Always	Always	Never	Never	Never	Occasionally	Never	Occasionally	Always	Occasionally	Never	Never	Never	Occasionally	Agree	Strongly disagree	Neither agree nor disagree	Neither agree nor disagree	Agree	Agree	Neither agree nor disagree	Strongly disagree	Neither agree nor disagree
5	5	Female	Rehoming centre		Yes	Domestic short/long hair		Yes	Restricted access	Yes	No		N/A	Yes	Scratches	Unsure	Never	Occasionally	Never	Once	Occasionally	Once	Never	Normal	4 (e.g. the coat is generally shiny and silky, but can occasionally be a bit dirty or greasy, but there are no mats or bald patches)	Occasionally	Occasionally	Usually	Usually	Occasionally	Occasionally	Never	Occasionally	Usually	Occasionally	Usually	Occasionally	Occasionally	Once	Usually	Disagree	Disagree	Neither agree nor disagree	Neither agree nor disagree	Agree	Neither agree nor disagree	Agree	Disagree	Agree
6	6	Male	Rehoming centre		Yes	Domestic short/long hair		Yes	Constant access	No	No		N/A	Yes	Will attempt to eat ANYTHING. Can't stop chewing earrings, pens, forks, doors. Has actually chewed right through the living room door.	Unsure	Never	Occasionally	Never	Occasionally	Never	Never	Never	Normal	5 (e.g. the coat is shiny and silky with no mats or bald patches)	Always	Occasionally	Never	Never	Never	Never	Never	Never	Never	Always	Occasionally	Never	Never	Never	Never	Agree	Disagree	Neither agree nor disagree	Disagree	Strongly agree	Agree	Disagree	Strongly disagree	Strongly agree
6	6	Male	Rehoming centre		Yes	Domestic short/long hair		Yes	Constant access	No	No		N/A	No		N/A	Never	Occasionally	Never	Occasionally	Occasionally	Never	Never	Normal	4 (e.g. the coat is generally shiny and silky, but can occasionally be a bit dirty or greasy, but there are no mats or bald patches)	Usually	Occasionally	Never	Occasionally	Occasionally	Never	Never	Never	Usually	Occasionally	Occasionally	Never	Never	Never	Always	Disagree	Neither agree nor disagree	Neither agree nor disagree	Agree	Agree	Disagree	Strongly agree	Disagree	Disagree
9	9	Female	Other (please specify)	vet (rescued)	Yes	Domestic short/long hair		Yes	Constant access	No	Yes		No	No		N/A	Never	Never	Never	Never	Often	Never	Never	Normal	5 (e.g. the coat is shiny and silky with no mats or bald patches)	Always	Usually	Always	Never	Never	Never	Never	Never	Occasionally	Always	Never	Never	Never	Never	Never	Strongly agree	Agree	Strongly agree	Disagree	Strongly agree	Strongly agree	Neither agree nor disagree	Strongly disagree	Strongly agree
4	4	Male	Rehoming centre		Yes	Domestic short/long hair		No	N/A	Yes	No		N/A	Yes	He's anxious and generally isn't able to finish a meal in one sitting.	Unsure	Never	Never	Never	Never	Occasionally	Never	Occasionally	Normal	4 (e.g. the coat is generally shiny and silky, but can occasionally be a bit dirty or greasy, but there are no mats or bald patches)	Usually	Occasionally	Occasionally	Never	Never	Never	Never	Never	Usually	Usually	Occasionally	Never	Never	Never	Always
2	2	Female	Breeder		Yes	Other (please specify)	Ragdoll	Yes	Restricted access	Yes	Yes	Murmur	Unsure	No		N/A	Never	Once	Never	Once	Once	Once	Never	Normal	5 (e.g. the coat is shiny and silky with no mats or bald patches)	Usually	Usually	Once	Never	Never	Never	Once	Never	Never	Usually	Occasionally	Never	Never	Never	Occasionally	Neither agree nor disagree	Agree	Agree	Disagree	Strongly agree	Strongly agree	Agree	Disagree	Agree
5	3	Female	Rehoming centre		Yes	Domestic short/long hair		No	N/A	Yes	No		N/A	No		N/A	Never	Never	Never	Once	Occasionally	Occasionally	Never	Normal	5 (e.g. the coat is shiny and silky with no mats or bald patches)	Usually	Occasionally	Occasionally	Occasionally	Never	Never	Occasionally	Never	Usually	Usually	Never	Never	Never	Never	Usually	Agree	Neither agree nor disagree	Agree	Strongly disagree	Strongly agree	Agree	Disagree	Strongly disagree	Strongly agree
1	1	Male	Breeder		Yes	Other (please specify)	Modern siamese cat	No	N/A	Yes	No		N/A	No		N/A	Never	Never	Never	Never	Never	Once	Never	Normal	4 (e.g. the coat is generally shiny and silky, but can occasionally be a bit dirty or greasy, but there are no mats or bald patches)	Always	Always	Always	Never	Never	Never	Never	Never	Never	Usually	Once	Never	Never	Never	Once	Strongly agree	Disagree	Agree	Strongly disagree	Strongly agree	Strongly agree	Disagree	Disagree	Neither agree nor disagree
9	9	Male	Rehoming centre		Yes	Domestic short/long hair		No	N/A	Yes	Yes	prone to UTI, is on prescription diet	No	No		N/A	Once	Never	Never	Never	Never	Never	Never	Normal	5 (e.g. the coat is shiny and silky with no mats or bald patches)	Occasionally	Usually	Always	Never	Never	Never	Occasionally	Never	Occasionally	Usually	Never	Never	Never	Never	Never	Strongly agree	Disagree	Strongly agree	Strongly disagree	Strongly agree	Strongly agree	Neither agree nor disagree	Strongly disagree	Agree
2	2	Female	Friend/neighbour		Yes	Domestic short/long hair		Yes	Constant access	Yes	No		N/A	No		N/A	Never	Never	Never	Never	Never	Never	Never	Normal	5 (e.g. the coat is shiny and silky with no mats or bald patches)	Always	Always	Usually	Never	Never	Never	Never	Never	Never	Usually	Never	Never	Never	Never	Occasionally	Agree	Disagree	Neither agree nor disagree	Disagree	Strongly agree	Strongly agree	Neither agree nor disagree	Disagree	Disagree
17	17	Male	Rehoming centre		Yes	Domestic short/long hair		No	N/A	Yes	Yes	chronic renal failure	No	No		N/A	Never	Never	Never	Never	Often	Never	Never	Underweight	3 (e.g. the coat is slightly dirty and/or greasy, and/or a few mats and/or a few bald patches)	Usually	Occasionally	Usually	Never	Never	Never	Never	Never	Occasionally	Usually	Occasionally	Never	Never	Never	Occasionally	Strongly agree	Strongly disagree	Strongly disagree	Strongly disagree	Strongly agree	Strongly agree	Neither agree nor disagree	Disagree	Agree
4	3	Female	Rehoming centre		Yes	Domestic short/long hair		Yes	Restricted access	Yes	No		N/A	No		N/A	Never	Never	Never	Never	Occasionally	Never	Never	Normal	4 (e.g. the coat is generally shiny and silky, but can occasionally be a bit dirty or greasy, but there are no mats or bald patches)	Always	Usually	Occasionally	Never	Never	Occasionally	Never	Occasionally	Occasionally	Usually	Occasionally	Never	Never	Never	Occasionally	Agree	Disagree	Agree	Disagree	Agree	Agree	Neither agree nor disagree	Strongly disagree	Strongly disagree
24	17	Male	Rehoming centre		Yes	Domestic short/long hair		Yes	Restricted access	Yes	No		No	Yes	Poo next to litter tray rather than in it	No	Never	Never	Never	Always	Often	Never	Never	Underweight	3 (e.g. the coat is slightly dirty and/or greasy, and/or a few mats and/or a few bald patches)	Occasionally	Occasionally	Occasionally	Never	Never	Never	Never	Never	Occasionally	Usually	Never	Never	Never	Never	Never	Strongly agree	Agree	Neither agree nor disagree	Disagree	Agree	Agree	Disagree	Strongly disagree	Agree
2	2	Male	Rehoming centre		Yes	Domestic short/long hair		No	N/A	Yes	No		N/A	Yes	Very timid	Yes	Never	Never	Never	Never	Occasionally	Never	Never	Normal	5 (e.g. the coat is shiny and silky with no mats or bald patches)	Occasionally	Usually	Occasionally	Never	Once	Once	Never	Never	Occasionally	Occasionally	Occasionally	Never	Never	Never	Always	Agree	Strongly agree	Neither agree nor disagree	Neither agree nor disagree	Agree	Agree	Neither agree nor disagree	Disagree	Strongly agree
4	4	Male	Other (please specify)	Someone my Mum worked with wanted to rehome them	Yes	Domestic short/long hair		Yes	Constant access	No	No		N/A	No		N/A	Never	Never	Never	Never	Occasionally	Once	Never	Normal	4 (e.g. the coat is generally shiny and silky, but can occasionally be a bit dirty or greasy, but there are no mats or bald patches)	Always	Always	Always	Never	Never	Never	Never	Never	Always	Always	Once	Never	Never	Never	Never	Strongly agree	Disagree	Neither agree nor disagree	Strongly disagree	Strongly agree	Strongly agree	Neither agree nor disagree	Strongly disagree	Neither agree nor disagree
10	4	Female	Rehoming centre		Yes	Domestic short/long hair		Yes	Restricted access	Yes	No		N/A	No		N/A	Never	Never	Never	Never	Never	Never	Never	Overweight	4 (e.g. the coat is generally shiny and silky, but can occasionally be a bit dirty or greasy, but there are no mats or bald patches)	Usually	Usually	Usually	Never	Never	Never	Never	Never	Never	Always	Once	Never	Never	Never	Once	Agree	Disagree	Agree	Strongly disagree	Strongly agree	Strongly agree	Disagree	Strongly disagree	Agree
5	5	Male	Other (please specify)	Advert on the internet	No	Domestic short/long hair		Yes	Constant access	Yes	No		N/A	No		N/A	Never	Never	Never	Never	Never	Once	Never	Normal	5 (e.g. the coat is shiny and silky with no mats or bald patches)	Always	Usually	Always	Never	Never	Never	Never	Never	Never	Always	Never	Never	Never	Never	Never	Strongly agree	Strongly disagree	Disagree	Strongly agree	Strongly agree	Strongly agree	Strongly disagree	Strongly disagree	Strongly agree
5	2	Male	Rehoming centre		Yes	Domestic short/long hair		Yes	Restricted access	Yes	No		N/A	No		N/A	Never	Never	Never	Never	Never	Never	Never	Overweight	5 (e.g. the coat is shiny and silky with no mats or bald patches)	Always	Always	Always	Usually	Never	Never	Never	Occasionally	Always	Always	Occasionally	Occasionally	Occasionally	Never	Always	Agree	Disagree	Strongly disagree	Disagree	Agree	Neither agree nor disagree	Strongly disagree	Strongly agree	Strongly disagree
5	4	Male	Other (please specify)	Was offered for free online because the previous owners couldn't take properly care of him	Yes	Domestic short/long hair		No	N/A	Yes	No		N/A	No		N/A	Never	Never	Never	Never	Occasionally	Once	Never	Normal	5 (e.g. the coat is shiny and silky with no mats or bald patches)	Always	Usually	Usually	Never	Once	Never	Once	Never	Occasionally	Usually	Once	Once	Never	Never	Usually	Agree	Disagree	Strongly agree	Strongly disagree	Strongly agree	Strongly agree	Neither agree nor disagree	Strongly disagree	Strongly agree
6	6	Female	Breeder		Yes	Other (please specify)	Persian	No	N/A	Yes	Yes	HCM	No	No		N/A	Never	Never	Never	Never	Occasionally	Occasionally	Never	Underweight	5 (e.g. the coat is shiny and silky with no mats or bald patches)	Always	Usually	Never	Never	Occasionally	Occasionally	Occasionally	Never	Usually	Occasionally	Never	Never	Never	Never	Always	Agree	Strongly agree	Agree	Neither agree nor disagree	Agree	Disagree	Agree	Disagree	Agree
5	5	Female	Other (please specify)	Feral kitten	Yes	Domestic short/long hair		Yes	Constant access	No	No		No	Yes	Overgrooming	Unsure	Occasionally	Never	Never	Occasionally	Often	Occasionally	Once	Underweight	3 (e.g. the coat is slightly dirty and/or greasy, and/or a few mats and/or a few bald patches)	Usually	Usually	Always	Never	Never	Never	Never	Never	Occasionally	Usually	Occasionally	Never	Never	Never	Occasionally	Agree	Disagree	Agree	Strongly disagree	Agree	Strongly agree	Agree	Disagree	Agree
18	17	Female	Other (please specify)	She just appeared at the back door one day and didn't leave	Yes	Domestic short/long hair		Yes	Restricted access	Yes	Yes	Asthma, Diabetes, Neuropathy in all four paws, arthritis	No	No		No	Occasionally	Occasionally	Never	Never	Occasionally	Occasionally	Often	Normal	4 (e.g. the coat is generally shiny and silky, but can occasionally be a bit dirty or greasy, but there are no mats or bald patches)	Usually	Usually	Occasionally	Occasionally	Never	Never	Occasionally	Never	Occasionally	Usually	Never	Occasionally	Never	Never	Always	Strongly agree	Disagree	Disagree	Neither agree nor disagree	Agree	Strongly agree	Neither agree nor disagree	Strongly disagree	Strongly disagree
2	1	Male	Other (please specify)	from someone who rescued him	Yes	Domestic short/long hair		Yes	Restricted access	Yes	Yes	probably FIV	Yes	Yes	eye twiching, often fearful	Yes	Never	Never	Never	Occasionally	Occasionally	Never	Never	Normal	4 (e.g. the coat is generally shiny and silky, but can occasionally be a bit dirty or greasy, but there are no mats or bald patches)	Always	Always	Never	Never	Occasionally	Occasionally	Never	Never	Always	Occasionally	Never	Occasionally	Never	Never	Usually	Strongly agree	Agree	Agree	Strongly disagree	Agree	Neither agree nor disagree	Strongly disagree	Strongly disagree	Strongly agree
14	14	Male	Breeder		Yes	Other (please specify)	Bermese	Yes	Restricted access	Yes	No		N/A	No		N/A	Never	Never	Never	Never	Occasionally	Never	Never	Overweight	5 (e.g. the coat is shiny and silky with no mats or bald patches)	Occasionally	Occasionally	Occasionally	Never	Never	Never	Occasionally	Never	Occasionally	Usually	Occasionally	Never	Never	Never	Never	Strongly agree	Agree	Disagree	Agree	Neither agree nor disagree	Agree	Disagree	Strongly disagree	Strongly agree
5	5	Male	Other (please specify)	stray	Yes	Domestic short/long hair		Yes	Constant access	No	No		N/A	No		N/A	Never	Never	Never	Never	Never	Never	Never	Normal	5 (e.g. the coat is shiny and silky with no mats or bald patches)	Usually	Usually	Occasionally	Never	Never	Never	Never	Never	Usually	Always	Once	Never	Never	Never	Never	Neither agree nor disagree	Neither agree nor disagree	Neither agree nor disagree	Strongly disagree	Strongly agree	Agree	Disagree	Strongly disagree	Strongly agree
12	11	Female	Rehoming centre		Yes	Domestic short/long hair		No	N/A	Yes	No		N/A	No		N/A	Occasionally	Never	Never	Never	Often	Never	Never	Normal	4 (e.g. the coat is generally shiny and silky, but can occasionally be a bit dirty or greasy, but there are no mats or bald patches)	Usually	Usually	Usually	Occasionally	Never	Never	Occasionally	Never	Occasionally	Usually	Occasionally	Never	Never	Never	Usually	Disagree	Neither agree nor disagree	Disagree	Neither agree nor disagree	Strongly agree	Disagree	Disagree	Strongly disagree	Strongly agree
11	11	Male	Friend/neighbour		Yes	Other (please specify)	Maine coon	Yes	Restricted access	Yes	No		N/A	No		N/A	Occasionally	Never	Never	Never	Often	Never	Never	Normal	5 (e.g. the coat is shiny and silky with no mats or bald patches)	Always	Always	Usually	Never	Never	Never	Never	Never	Never	Always	Never	Never	Never	Never	Once	Strongly agree	Neither agree nor disagree	Agree	Strongly disagree	Strongly agree	Strongly agree	Neither agree nor disagree	Strongly disagree	Neither agree nor disagree
1	1	Male	Breeder		Yes	Other (please specify)	British longhair	Yes	Restricted access	Yes	No		N/A	No		N/A	Never	Never	Never	Never	Once	Never	Never	Normal	5 (e.g. the coat is shiny and silky with no mats or bald patches)	Always	Usually	Occasionally	Never	Never	Never	Occasionally	Never	Occasionally	Usually	Once	Never	Never	Never	Never	Agree	Disagree	Neither agree nor disagree	Strongly disagree	Strongly agree	Agree	Disagree	Strongly disagree	Strongly agree
8	2	Female	Other (please specify)	Rescued from the street/neglectful owner	Yes	Domestic short/long hair		Yes	Restricted access	Yes	Yes	Flea allergy and prone to urine infections	Yes	No		N/A	Occasionally	Often	Never	Never	Occasionally	Once	Never	Normal	5 (e.g. the coat is shiny and silky with no mats or bald patches)	Usually	Always	Always	Never	Never	Never	Never	Never	Never	Always	Occasionally	Never	Never	Never	Occasionally	Strongly agree	Disagree	Agree	Disagree	Strongly agree	Strongly agree	Neither agree nor disagree	Strongly disagree	Neither agree nor disagree
19	19	Female	Other (please specify)	Through work	Yes	Domestic short/long hair		Yes	Constant access	Yes	Yes	Chronic renal, osteoarthritis, dental disease	No	No		N/A	Once	Never	Never	Never	Occasionally	Occasionally	Never	Underweight	3 (e.g. the coat is slightly dirty and/or greasy, and/or a few mats and/or a few bald patches)	Occasionally	Occasionally	Occasionally	Never	Never	Never	Occasionally	Never	Occasionally	Usually	Never	Never	Never	Never	Occasionally	Neither agree nor disagree	Strongly disagree	Agree	Disagree	Agree	Agree	Disagree	Disagree	Disagree
4	1	Male	Friend/neighbour		Yes	Domestic short/long hair		Yes	Restricted access	Yes	No		N/A	No		Yes	Never	Once	Never	Once	Never	Never	Never	Normal	5 (e.g. the coat is shiny and silky with no mats or bald patches)	Always	Always	Always	Never	Never	Occasionally	Never	Never	Usually	Usually	Never	Occasionally	Never	Never	Never	Disagree	Neither agree nor disagree	Neither agree nor disagree	Neither agree nor disagree	Agree	Disagree	Neither agree nor disagree	Disagree	Agree
3	3	Male	Rehoming centre		Yes	Domestic short/long hair		Yes	Restricted access	Yes	No		N/A	No		N/A	Never	Occasionally	Never	Never	Once	Once	Never	Normal	5 (e.g. the coat is shiny and silky with no mats or bald patches)	Always	Always	Always	Never	Never	Never	Never	Never	Occasionally	Always	Occasionally	Never	Never	Never	Occasionally	Disagree	Neither agree nor disagree	Disagree	Strongly disagree	Strongly agree	Agree	Neither agree nor disagree	Strongly disagree	Strongly agree
8	3	Male	Other (please specify)	he had been living as a stray for about a year, as his elderly human had gone into a nursing home and her nice shut the cat flap, wouldn't let him in again, and disowned him. My neighbour built him an outside shelter and had been feeding him, but he and her cat have a love hate relationship, so she couldn't give him a permanent home, so she had been trying to find him one...then we moved in	Yes	Domestic short/long hair		Yes	Constant access	No	No		N/A	Yes	he can be sensitive to sudden noise. apparently he used to be relaxed, but being abandoned would have created this behaviour	Yes	Never	Never	Never	Never	Occasionally	Occasionally	Never	Normal	5 (e.g. the coat is shiny and silky with no mats or bald patches)	Always	Always	Usually	Never	Never	Never	Never	Never	Occasionally	Usually	Never	Never	Never	Never	Never	Strongly agree	Neither agree nor disagree	Neither agree nor disagree	Neither agree nor disagree	Strongly agree	Agree	Strongly disagree	Strongly disagree	Strongly agree
15	8	Male	Other (please specify)	we gave him a home when nan passed away	Yes	Domestic short/long hair		Yes	Constant access	Yes	No		N/A	Yes	he hates being closed in...ie when you shut a door to a room hes in..even though you are with him	Unsure	Never	Never	Never	Once	Occasionally	Often	Never	Normal	5 (e.g. the coat is shiny and silky with no mats or bald patches)	Usually	Occasionally	Occasionally	Never	Never	Occasionally	Never	Never	Occasionally	Always	Never	Occasionally	Never	Never	Occasionally	Agree	Agree	Disagree	Neither agree nor disagree	Agree	Neither agree nor disagree	Neither agree nor disagree	Strongly disagree	Strongly agree
4	3	Male	Friend/neighbour		Yes	Domestic short/long hair		Yes	Restricted access	No	No		N/A	No		N/A	Never	Never	Never	Never	Never	Never	Never	Normal	4 (e.g. the coat is generally shiny and silky, but can occasionally be a bit dirty or greasy, but there are no mats or bald patches)	Usually	Always	Always	Never	Never	Never	Never	Never	Occasionally	Always	Once	Occasionally	Never	Never	Always	Disagree	Neither agree nor disagree	Neither agree nor disagree	Disagree	Strongly agree	Neither agree nor disagree	Neither agree nor disagree	Strongly disagree	Strongly agree
2	2	Male	Breeder		Yes	Other (please specify)	Devon Rex	Yes	Restricted access	Yes	No		N/A	No		N/A	Never	Never	Never	Never	Never	Never	Never	Normal	5 (e.g. the coat is shiny and silky with no mats or bald patches)	Always	Always	Always	Never	Never	Never	Never	Never	Never	Always	Never	Never	Never	Never	Never	Strongly agree	Strongly disagree	Strongly agree	Strongly disagree	Strongly agree	Strongly agree	Disagree	Strongly disagree	Agree
8	2	Male	Friend/neighbour		Yes	Domestic short/long hair		Yes	Restricted access	Yes	No		No	No		N/A	Never	Occasionally	Never	Never	Occasionally	Never	Never	Normal	5 (e.g. the coat is shiny and silky with no mats or bald patches)	Always	Usually	Occasionally	Never	Never	Occasionally	Occasionally	Never	Usually	Usually	Once	Occasionally	Never	Never	Always	Agree	Disagree	Agree	Neither agree nor disagree	Agree	Strongly agree	Disagree	Strongly disagree	Strongly disagree
6	6	Male	Other (please specify)	was the son of my other cat	Yes	Other (please specify)	tabby	Yes	Constant access	Yes	No		N/A	No		N/A	Never	Never	Never	Never	Never	Never	Never	Normal	5 (e.g. the coat is shiny and silky with no mats or bald patches)	Usually	Occasionally	Usually	Occasionally	Never	Never	Never	Occasionally	Always	Always	Usually	Never	Never	Never	Never	Agree	Strongly disagree	Strongly agree	Neither agree nor disagree	Strongly agree	Strongly agree	Neither agree nor disagree	Strongly disagree	Neither agree nor disagree
7	5	Male	Rehoming centre		Yes	Domestic short/long hair		Yes	Restricted access	Yes	No		N/A	No		N/A	Never	Never	Never	Never	Occasionally	Once	Never	Normal	5 (e.g. the coat is shiny and silky with no mats or bald patches)	Always	Always	Usually	Never	Never	Never	Never	Never	Never	Always	Never	Never	Never	Never	Never	Strongly agree	Strongly disagree	Agree	Strongly disagree	Strongly agree	Strongly agree	Strongly disagree	Strongly disagree	Neither agree nor disagree
12	12	Male	Other (please specify)	Stray	Yes	Other (please specify)	Siamese cross	Yes	Restricted access	Yes	Yes	Lumbar stenosis, chronic triaditis	Unsure	Yes	Over grooming, skittish of movements	Yes	Once	Never	Never	Never	Occasionally	Never	Occasionally	Normal	3 (e.g. the coat is slightly dirty and/or greasy, and/or a few mats and/or a few bald patches)	Usually	Occasionally	Always	Never	Occasionally	Never	Never	Never	Occasionally	Usually	Never	Never	Never	Never	Occasionally	Strongly agree	Agree	Neither agree nor disagree	Strongly disagree	Strongly agree	Strongly agree	Strongly disagree	Strongly disagree	Strongly agree
13	13	Female	Rehoming centre		Yes	Domestic short/long hair		Yes	Constant access	Yes	Yes	Hyperthyroidism	No	No		No	Never	Occasionally	Occasionally	Never	Occasionally	Occasionally	Never	Underweight	4 (e.g. the coat is generally shiny and silky, but can occasionally be a bit dirty or greasy, but there are no mats or bald patches)	Usually	Occasionally	Occasionally	Never	Never	Never	Never	Never	Never	Always	Once	Never	Never	Never	Occasionally	Agree	Disagree	Neither agree nor disagree	Strongly disagree	Strongly agree	Strongly agree	Agree	Disagree	Agree
8	6	Female	Other (please specify)	Rehomed via online advert	Yes	Domestic short/long hair		Yes	Constant access	No	No		N/A	No		N/A	Never	Never	Never	Occasionally	Occasionally	Never	Never	Normal	4 (e.g. the coat is generally shiny and silky, but can occasionally be a bit dirty or greasy, but there are no mats or bald patches)	Usually	Usually	Occasionally	Occasionally	Never	Never	Never	Never	Occasionally	Once	Occasionally	Never	Never	Never	Occasionally	Strongly agree	Neither agree nor disagree	Neither agree nor disagree	Disagree	Agree	Agree	Agree	Disagree	Agree
3	3	Male	Friend/neighbour		Yes	Domestic short/long hair		No	N/A	Yes	No		N/A	No		N/A	Never	Never	Never	Never	Occasionally	Occasionally	Never	Normal	4 (e.g. the coat is generally shiny and silky, but can occasionally be a bit dirty or greasy, but there are no mats or bald patches)	Usually	Always	Always	Never	Never	Never	Never	Never	Usually	Always	Occasionally	Never	Never	Never	Occasionally	Strongly disagree	Disagree	Disagree	Disagree	Agree	Strongly disagree	Disagree	Disagree	Agree
4	4	Female	Friend/neighbour		Yes	Domestic short/long hair		Yes	Restricted access	Yes	No		N/A	No		N/A	Never	Never	Never	Never	Occasionally	Never	Never	Normal	5 (e.g. the coat is shiny and silky with no mats or bald patches)	Always	Occasionally	Usually	Never	Never	Never	Never	Never	Usually	Always	Never	Occasionally	Never	Never	Occasionally	Strongly agree	Disagree	Agree	Neither agree nor disagree	Strongly agree	Agree	Neither agree nor disagree	Strongly disagree	Neither agree nor disagree
9	7	Female	Rehoming centre		Yes	Other (please specify)	Burmeese	Yes	Restricted access	Yes	No		N/A	No		N/A	Never	Never	Never	Never	Occasionally	Never	Never	Normal	4 (e.g. the coat is generally shiny and silky, but can occasionally be a bit dirty or greasy, but there are no mats or bald patches)	Usually	Occasionally	Never	Occasionally	Never	Never	Never	Never	Occasionally	Usually	Once	Never	Never	Never	Usually	Agree	Disagree	Strongly agree	Strongly disagree	Strongly agree	Strongly agree	Neither agree nor disagree	Strongly disagree	Strongly agree
8	8	Male	Friend/neighbour		Yes	Domestic short/long hair		Yes	Constant access	No	No		N/A	No		N/A	Never	Once	Never	Never	Always	Never	Never	Overweight	5 (e.g. the coat is shiny and silky with no mats or bald patches)	Usually	Usually	Occasionally	Occasionally	Occasionally	Occasionally	Never	Occasionally	Occasionally	Usually	Occasionally	Never	Never	Occasionally	Always
19	19	Male	Other (please specify)	Dumped in a carrier bag with his dead siblings	Yes	Domestic short/long hair		Yes	Restricted access	Yes	Yes	Deaf	No	Yes	Youles when left alone	No	Once	Never	Never	Once	Occasionally	Occasionally	Never	Normal	4 (e.g. the coat is generally shiny and silky, but can occasionally be a bit dirty or greasy, but there are no mats or bald patches)	Never	Occasionally	Occasionally	Never	Never	Never	Never	Never	Occasionally	Always	Never	Never	Never	Never	Occasionally	Agree	Disagree	Agree	Disagree	Strongly agree	Agree	Disagree	Strongly disagree	Neither agree nor disagree
14	14	Female	Friend/neighbour		Yes	Domestic short/long hair		Yes	Restricted access	No	No		N/A	No		N/A	Never	Never	Never	Never	Occasionally	Never	Never	Overweight	5 (e.g. the coat is shiny and silky with no mats or bald patches)	Occasionally	Occasionally	Never	Never	Never	Never	Never	Never	Usually	Never	Never	Never	Never	Never	Never	Neither agree nor disagree	Neither agree nor disagree	Neither agree nor disagree	Neither agree nor disagree	Neither agree nor disagree	Neither agree nor disagree	Neither agree nor disagree	Strongly disagree	Neither agree nor disagree
8	6	Female	Other (please specify)	Someone advertising to get rid of there cat - personal rehousing.	Yes	Domestic short/long hair		Yes	Constant access	No	Yes	Teeth problems - gum disease.	Yes	No		Yes	Never	Never	Never	Never	Occasionally	Never	Never	Normal	4 (e.g. the coat is generally shiny and silky, but can occasionally be a bit dirty or greasy, but there are no mats or bald patches)	Usually	Always	Occasionally	Occasionally	Never	Never	Occasionally	Never	Always	Always	Never	Never	Never	Never	Never	Agree	Strongly disagree	Strongly agree	Disagree	Agree	Agree	Disagree	Strongly disagree	Neither agree nor disagree
6	6	Female	Other (please specify)	Someone who I knew through a friend who had an unwanted litter of kittens as her female cat was not neutered	Yes	Domestic short/long hair		Yes	Constant access	No	No		N/A	No		N/A	Never	Never	Never	Never	Occasionally	Occasionally	Never	Overweight	5 (e.g. the coat is shiny and silky with no mats or bald patches)	Always	Occasionally	Occasionally	Never	Never	Never	Never	Never	Occasionally	Usually	Never	Never	Never	Never	Usually	Neither agree nor disagree	Disagree	Agree	Disagree	Strongly agree	Neither agree nor disagree	Agree	Strongly disagree	Neither agree nor disagree
9	7	Female	Friend/neighbour		Yes	Domestic short/long hair		Yes	Restricted access	Yes	Yes	Small heart murmur and mild arthritis	Unsure	No		N/A	Once	Never	Never	Never	Occasionally	Occasionally	Never	Normal	5 (e.g. the coat is shiny and silky with no mats or bald patches)	Usually	Usually	Occasionally	Occasionally	Never	Never	Never	Never	Occasionally	Usually	Occasionally	Never	Never	Never	Always	Agree	Disagree	Disagree	Disagree	Strongly agree	Strongly agree	Neither agree nor disagree	Strongly disagree	Strongly agree
2	2	Male	Breeder		Yes	Domestic short/long hair		Yes	Constant access	No	No		N/A	No		N/A	Never	Never	Never	Never	Never	Never	Never	Normal	5 (e.g. the coat is shiny and silky with no mats or bald patches)	Always	Occasionally	Occasionally	Never	Never	Never	Never	Never	Never	Always	Never	Never	Never	Never	Occasionally
2	2	Female	Other (please specify)	Adopted from a stranger	Yes	Domestic short/long hair		Yes	Restricted access	Yes	No		N/A	No		N/A	Never	Never	Never	Never	Once	Never	Never	Normal	5 (e.g. the coat is shiny and silky with no mats or bald patches)	Usually	Occasionally	Once	Never	Occasionally	Occasionally	Once	Never	Occasionally	Occasionally	Once	Never	Never	Never	Usually	Strongly agree	Strongly agree	Agree	Neither agree nor disagree	Strongly agree	Agree	Agree	Strongly disagree	Strongly disagree
16	8	Female	Other (please specify)	Friend of a friend	Yes	Domestic short/long hair		Yes	Restricted access	Yes	Yes	arthritis, mild breathing problems	Unsure	Yes	Intolerant of younger cats in the household	No	Never	Never	Never	Never	Once	Occasionally	Occasionally	Overweight	4 (e.g. the coat is generally shiny and silky, but can occasionally be a bit dirty or greasy, but there are no mats or bald patches)	Usually	Occasionally	Usually	Occasionally	Never	Occasionally	Once	Never	Usually	Occasionally	Never	Occasionally	Never	Occasionally	Always	Strongly disagree	Disagree	Strongly disagree	Neither agree nor disagree	Neither agree nor disagree	Disagree	Strongly agree	Neither agree nor disagree	Neither agree nor disagree
6	2	Male	Friend/neighbour		Yes	Other (please specify)	Ragdoll	Yes	Restricted access	Yes	No		N/A	No		N/A	Never	Never	Occasionally	Never	Often	Occasionally	Never	Normal	3 (e.g. the coat is slightly dirty and/or greasy, and/or a few mats and/or a few bald patches)	Usually	Usually	Occasionally	Occasionally	Never	Never	Never	Never	Once	Usually	Once	Occasionally	Never	Never	Occasionally	Agree	Disagree	Neither agree nor disagree	Disagree	Agree	Strongly agree	Disagree	Strongly disagree	Strongly agree
14	14	Female	Other (please specify)	Online ad	Yes	Other (please specify)	Moggy. Tabby	Yes	Restricted access	Yes	Yes	Over active thyroid (that part removed recently)	No	Yes	Stress overgrooming	No	Never	Never	Never	Never	Occasionally	Never	Occasionally	Normal	3 (e.g. the coat is slightly dirty and/or greasy, and/or a few mats and/or a few bald patches)	Always	Occasionally	Usually	Occasionally	Never	Never	Never	Never	Never	Usually	Occasionally	Never	Never	Never	Usually	Strongly agree	Disagree	Agree	Strongly disagree	Strongly agree	Agree	Disagree	Disagree	Agree
14	14	Male	Rehoming centre		Yes	Domestic short/long hair		Yes	Constant access	No	Yes	hyperthyroidism, semi lameness due to a accident	No	No		N/A	Never	Never	Never	Never	Occasionally	Never	Never	Normal	5 (e.g. the coat is shiny and silky with no mats or bald patches)	Usually	Usually	Usually	Never	Once	Never	Never	Never	Occasionally	Occasionally	Once	Never	Never	Never	Occasionally	Strongly agree	Neither agree nor disagree	Agree	Neither agree nor disagree	Agree	Agree	Disagree	Strongly disagree	Strongly agree
9	9	Female	Breeder		No	Other (please specify)	Ragdoll	Yes	Restricted access	Yes	No		N/A	No		N/A	Never	Never	Never	Occasionally	Occasionally	Occasionally	Never	Normal	5 (e.g. the coat is shiny and silky with no mats or bald patches)	Usually	Occasionally	Never	Never	Never	Never	Never	Never	Always	Usually	Occasionally	Never	Never	Never	Usually
10	10	Male	Rehoming centre		Yes	Domestic short/long hair		Yes	Constant access	No	No		N/A	No		N/A	Never	Never	Never	Never	Always	Never	Never	Normal	5 (e.g. the coat is shiny and silky with no mats or bald patches)	Usually	Occasionally	Usually	Occasionally	Never	Never	Never	Once	Once	Always	Occasionally	Never	Never	Never	Occasionally	Disagree	Disagree	Disagree	Disagree	Agree	Agree	Agree	Disagree	Agree
4	4	Male	Other (please specify)	We had his mum kept him from birth	No	Domestic short/long hair		Yes	Constant access	No	No		N/A	No		N/A	Never	Never	Never	Once	Occasionally	Never	Never	Normal	5 (e.g. the coat is shiny and silky with no mats or bald patches)	Usually	Occasionally	Once	Never	Occasionally	Never	Occasionally	Once	Usually	Once	Occasionally	Once	Never	Never	Usually	Neither agree nor disagree	Agree	Disagree	Agree	Agree	Agree	Strongly agree	Neither agree nor disagree	Agree
10	10	Male	Rehoming centre		Yes	Domestic short/long hair		Yes	Restricted access	No	No		N/A	No		N/A	Never	Once	Never	Once	Occasionally	Once	Never	Normal	5 (e.g. the coat is shiny and silky with no mats or bald patches)	Always	Always	Occasionally	Occasionally	Never	Never	Never	Never	Usually	Occasionally	Occasionally	Never	Never	Never	Always	Agree	Disagree	Agree	Agree	Agree	Agree	Strongly agree	Strongly disagree	Neither agree nor disagree
10	9	Male	Rehoming centre		Yes	Domestic short/long hair		Yes	Restricted access	No	No		N/A	No		N/A	Never	Never	Never	Never	Never	Never	Never	Overweight	5 (e.g. the coat is shiny and silky with no mats or bald patches)	Usually	Occasionally	Occasionally	Never	Never	Never	Never	Never	Occasionally	Usually	Occasionally	Never	Never	Never	Occasionally	Strongly agree	Neither agree nor disagree	Agree	Disagree	Strongly agree	Strongly agree	Neither agree nor disagree	Strongly disagree	Strongly agree
4	1	Male	Other (please specify)	Cats Protection	Yes	Domestic short/long hair		Yes	Restricted access	Yes	No		N/A	No		N/A	Never	Once	Never	Once	Never	Never	Occasionally	Normal	5 (e.g. the coat is shiny and silky with no mats or bald patches)	Occasionally	Usually	Occasionally	Never	Occasionally	Occasionally	Once	Never	Occasionally	Usually	Occasionally	Once	Never	Never	Usually	Disagree	Strongly agree	Disagree	Neither agree nor disagree	Strongly agree	Agree	Disagree	Strongly disagree	Agree
8	8	Female	Rehoming centre		Yes	Domestic short/long hair		Yes	Restricted access	Yes	No		N/A	No		N/A	Occasionally	Once	Never	Never	Occasionally	Occasionally	Never	Overweight	4 (e.g. the coat is generally shiny and silky, but can occasionally be a bit dirty or greasy, but there are no mats or bald patches)	Always	Always	Usually	Once	Never	Never	Never	Never	Occasionally	Usually	Occasionally	Never	Never	Never	Occasionally	Disagree	Disagree	Agree	Disagree	Strongly agree	Strongly agree	Neither agree nor disagree	Strongly disagree	Agree
12	9	Male	Other (please specify)	He arrived alone, a summer evening came through the window and settled in the house	Yes	Domestic short/long hair		Yes	Restricted access	Yes	Yes	He is positive for Feline immunodeficiency virus (FIV)	No	No		N/A	Occasionally	Never	Once	Never	Often	Never	Never	Normal	5 (e.g. the coat is shiny and silky with no mats or bald patches)	Once	Occasionally	Occasionally	Occasionally	Never	Never	Usually	Never	Occasionally	Usually	Occasionally	Never	Never	Never	Occasionally	Agree	Disagree	Agree	Disagree	Agree	Agree	Disagree	Disagree	Disagree
8	7	Female	Other (please specify)	Stray	Yes	Domestic short/long hair		Yes	Restricted access	Yes	Yes	Esiophillic granuloma & breast cancer	No	No		N/A	Never	Never	Never	Never	Occasionally	Never	Never	Normal	5 (e.g. the coat is shiny and silky with no mats or bald patches)	Always	Usually	Usually	Never	Never	Never	Never	Never	Occasionally	Always	Never	Never	Never	Never	Never	Strongly agree	Strongly disagree	Strongly agree	Strongly disagree	Strongly agree	Strongly agree	Neither agree nor disagree	Strongly disagree	Strongly agree
4	4	Male	Friend/neighbour		Yes	Domestic short/long hair		Yes	Constant access	No	No		N/A	No		N/A	Never	Never	Never	Never	Occasionally	Once	Never	Normal	4 (e.g. the coat is generally shiny and silky, but can occasionally be a bit dirty or greasy, but there are no mats or bald patches)	Always	Occasionally	Occasionally	Usually	Occasionally	Once	Never	Never	Usually	Usually	Usually	Occasionally	Occasionally	Never	Always	Agree	Strongly disagree	Neither agree nor disagree	Disagree	Agree	Agree	Strongly agree	Neither agree nor disagree	Neither agree nor disagree
1	1	Male	Other (please specify)	I foster for CP - he was a kitten I fostered	Yes	Domestic short/long hair		Yes	Restricted access	Yes	No		N/A	No		N/A	Never	Never	Never	Never	Occasionally	Occasionally	Never	Normal	5 (e.g. the coat is shiny and silky with no mats or bald patches)	Always	Usually	Occasionally	Never	Occasionally	Occasionally	Occasionally	Never	Usually	Usually	Occasionally	Never	Never	Never	Always	Agree	Agree	Neither agree nor disagree	Disagree	Agree	Agree	Neither agree nor disagree	Strongly disagree	Strongly disagree
9	1	Male	Rehoming centre		Yes	Domestic short/long hair		Yes	Restricted access	Yes	No		N/A	No		N/A	Never	Occasionally	Never	Never	Occasionally	Once	Never	Overweight	5 (e.g. the coat is shiny and silky with no mats or bald patches)	Always	Usually	Usually	Occasionally	Never	Never	Never	Never	Occasionally	Usually	Occasionally	Once	Never	Never	Once	Neither agree nor disagree	Disagree	Agree	Disagree	Agree	Agree	Disagree	Strongly disagree	Strongly agree
16	8	Male	Rehoming centre		Yes	Domestic short/long hair		Yes	Restricted access	Yes	No		N/A	No		N/A	Never	Never	Occasionally	Never	Never	Never	Never	Normal	5 (e.g. the coat is shiny and silky with no mats or bald patches)	Occasionally	Occasionally	Never	Never	Never	Never	Never	Never	Once	Occasionally	Never	Never	Never	Never	Once	Agree	Agree	Agree	Disagree	Agree	Agree	Disagree	Strongly disagree	Agree
12	5	Male	Friend/neighbour		Yes	Domestic short/long hair		Yes	Restricted access	No	No		N/A	Yes	Scratching.	Yes	Never	Never	Never	Once	Occasionally	Occasionally	Never	Normal	5 (e.g. the coat is shiny and silky with no mats or bald patches)	Usually	Always	Occasionally	Never	Never	Never	Never	Never	Usually	Usually	Never	Never	Never	Never	Always	Disagree	Disagree	Agree	Disagree	Strongly agree	Strongly agree	Neither agree nor disagree	Disagree	Agree
8	8	Female	Rehoming centre		Yes	Domestic short/long hair		Yes	Restricted access	Yes	No		N/A	Yes	She licks her front legs until raw	No	Never	Never	Never	Never	Occasionally	Never	Never	Normal	5 (e.g. the coat is shiny and silky with no mats or bald patches)	Usually	Usually	Never	Occasionally	Occasionally	Occasionally	Usually	Never	Occasionally	Occasionally	Occasionally	Never	Never	Never	Never	Disagree	Neither agree nor disagree	Neither agree nor disagree	Agree	Agree	Disagree	Agree	Neither agree nor disagree	Neither agree nor disagree
2	2	Male	Friend/neighbour		Yes	Domestic short/long hair		No	N/A	Yes	No		N/A	No		N/A	Never	Never	Never	Never	Never	Never	Occasionally	Normal	5 (e.g. the coat is shiny and silky with no mats or bald patches)	Usually	Usually	Occasionally	Never	Never	Occasionally	Occasionally	Never	Always	Occasionally	Usually	Never	Never	Never	Occasionally	Agree	Agree	Agree	Neither agree nor disagree	Neither agree nor disagree	Agree	Agree	Strongly disagree	Agree
1	1	Male	Other (please specify)	Pet shop	Yes	Domestic short/long hair		Yes	Constant access	Yes	No		N/A	No		N/A	Never	Never	Never	Never	Never	Never	Never	Normal	5 (e.g. the coat is shiny and silky with no mats or bald patches)	Always	Usually	Occasionally	Never	Never	Never	Never	Never	Occasionally	Always	Occasionally	Never	Never	Never	Occasionally	Agree	Disagree	Neither agree nor disagree	Disagree	Agree	Agree	Disagree	Strongly disagree	Neither agree nor disagree
12	12	Female	Breeder		Yes	Other (please specify)	siamese	Yes	Restricted access	Yes	Yes	colechivirus	Unsure	No		N/A	Never	Occasionally	Occasionally	Never	Occasionally	Once	Never	Normal	5 (e.g. the coat is shiny and silky with no mats or bald patches)	Once	Once	Usually	Never	Never	Never	Never	Never	Never	Always	Never	Never	Never	Never	Never	Strongly agree	Strongly disagree	Neither agree nor disagree	Disagree	Strongly agree	Strongly agree	Disagree	Strongly disagree	Strongly agree
2	1	Female	Rehoming centre		Yes	Domestic short/long hair		Yes	Restricted access	Yes	No		N/A	No		N/A	Never	Never	Never	Never	Never	Never	Never	Normal	5 (e.g. the coat is shiny and silky with no mats or bald patches)	Always	Always	Always	Never	Never	Never	Never	Never	Occasionally	Usually	Never	Never	Never	Never	Always	Agree	Disagree	Agree	Neither agree nor disagree	Agree	Strongly agree	Neither agree nor disagree	Strongly disagree	Strongly agree
6	4	Female	Rehoming centre		Yes	Domestic short/long hair		Yes	Constant access	No	Yes	Has had her tail removed	No	No		No	Never	Never	Never	Never	Occasionally	Never	Never	Normal	5 (e.g. the coat is shiny and silky with no mats or bald patches)	Usually	Occasionally	Occasionally	Occasionally	Never	Never	Never	Once	Never	Always	Occasionally	Never	Never	Never	Occasionally	Strongly agree	Disagree	Agree	Disagree	Strongly agree	Strongly agree	Disagree	Strongly disagree	Strongly agree
5	4	Female	Other (please specify)	Adopted as came in as a stray in the vets I work in .	Yes	Domestic short/long hair		No	N/A	Yes	Yes	Spinal osteoarthritis	No	No		N/A	Never	Once	Never	Once	Occasionally	Once	Once	Normal	4 (e.g. the coat is generally shiny and silky, but can occasionally be a bit dirty or greasy, but there are no mats or bald patches)	Always	Usually	Usually	Once	Never	Occasionally	Once	Once	Occasionally	Usually	Usually	Never	Never	Occasionally	Always	Agree	Disagree	Strongly agree	Neither agree nor disagree	Agree	Neither agree nor disagree	Agree	Strongly disagree	Agree
18	16	Female	Rehoming centre		Yes	Domestic short/long hair		Yes	Constant access	No	Yes	Chronic ear infections	No	Yes	Dementia	No	Never	Never	Never	Never	Often	Never	Never	Underweight	4 (e.g. the coat is generally shiny and silky, but can occasionally be a bit dirty or greasy, but there are no mats or bald patches)	Occasionally	Occasionally	Usually	Occasionally	Occasionally	Never	Never	Never	Occasionally	Always	Occasionally	Never	Never	Never	Occasionally	Disagree	Disagree	Strongly agree	Disagree	Strongly agree	Agree	Neither agree nor disagree	Strongly disagree	Neither agree nor disagree
3	3	Male	Rehoming centre		Yes	Domestic short/long hair		Yes	Restricted access	Yes	No		N/A	No		N/A	Never	Never	Never	Never	Occasionally	Never	Never	Normal	5 (e.g. the coat is shiny and silky with no mats or bald patches)	Always	Always	Never	Never	Never	Never	Never	Never	Usually	Usually	Occasionally	Never	Never	Never	Occasionally
3	3	Female	Friend/neighbour		Yes	Domestic short/long hair		Yes	Restricted access	No	No		Yes	No		No	Never	Never	Never	Never	Never	Never	Never	Normal	5 (e.g. the coat is shiny and silky with no mats or bald patches)	Always	Occasionally	Usually	Never	Never	Never	Never	Never	Occasionally	Always	Never	Never	Never	Never	Occasionally	Agree	Agree	Neither agree nor disagree	Disagree	Strongly agree	Agree	Strongly disagree	Strongly disagree	Strongly agree
12	12	Male	Rehoming centre		Yes	Domestic short/long hair		Yes	Restricted access	Yes	No		N/A	No		N/A	Never	Never	Never	Never	Occasionally	Never	Never	Normal	5 (e.g. the coat is shiny and silky with no mats or bald patches)	Occasionally	Occasionally	Always	Never	Never	Never	Never	Never	Always	Always	Never	Once	Never	Never	Once	Strongly agree	Disagree	Disagree	Strongly agree	Strongly agree	Strongly agree	Strongly agree	Strongly agree	Strongly agree
11	11	Female	Other (please specify)	Vet surgery	Yes	Domestic short/long hair		Yes	Restricted access	Yes	Yes	Bladder stones, obesity	No	No		N/A	Occasionally	Occasionally	Never	Never	Often	Never	Occasionally	Overweight	3 (e.g. the coat is slightly dirty and/or greasy, and/or a few mats and/or a few bald patches)	Occasionally	Occasionally	Occasionally	Never	Never	Never	Never	Never	Never	Always	Never	Never	Never	Never	Usually	Strongly agree	Neither agree nor disagree	Disagree	Agree	Strongly agree	Neither agree nor disagree	Agree	Strongly disagree	Strongly disagree
8	7	Female	Friend/neighbour		Yes	Domestic short/long hair		Yes	Restricted access	Yes	No		N/A	No		N/A	Never	Occasionally	Never	Never	Often	Once	Never	Normal	4 (e.g. the coat is generally shiny and silky, but can occasionally be a bit dirty or greasy, but there are no mats or bald patches)	Usually	Occasionally	Occasionally	Occasionally	Never	Never	Occasionally	Never	Occasionally	Occasionally	Never	Never	Never	Never	Usually	Disagree	Disagree	Disagree	Disagree	Agree	Neither agree nor disagree	Agree	Strongly disagree	Strongly agree
5	5	Female	Breeder		Yes	Domestic short/long hair		Yes	Restricted access	Yes	No		N/A	No		N/A	Never	Never	Never	Never	Once	Once	Never	Normal	5 (e.g. the coat is shiny and silky with no mats or bald patches)	Always	Usually	Usually	Never	Occasionally	Occasionally	Occasionally	Never	Usually	Occasionally	Never	Occasionally	Never	Never	Occasionally	Agree	Disagree	Disagree	Disagree	Agree	Agree	Agree	Strongly disagree	Disagree
11	11	Male	Other (please specify)	Found for free on gumtree	Yes	Domestic short/long hair		Yes	Constant access	No	No		N/A	No		N/A	Never	Once	Once	Never	Occasionally	Once	Never	Overweight	3 (e.g. the coat is slightly dirty and/or greasy, and/or a few mats and/or a few bald patches)	Usually	Occasionally	Once	Never	Never	Never	Never	Never	Occasionally	Always	Never	Never	Never	Never	Always	Strongly agree	Neither agree nor disagree	Strongly agree	Neither agree nor disagree	Strongly agree	Strongly agree	Agree	Strongly disagree	Strongly disagree
11	11	Female	Rehoming centre		Yes	Domestic short/long hair		Yes	Restricted access	Yes	No		N/A	No		N/A	Never	Never	Never	Never	Occasionally	Once	Never	Normal	5 (e.g. the coat is shiny and silky with no mats or bald patches)	Occasionally	Usually	Never	Never	Occasionally	Occasionally	Once	Never	Occasionally	Always	Occasionally	Occasionally	Never	Never	Never	Agree	Strongly agree	Disagree	Agree	Strongly agree	Strongly agree	Strongly disagree	Strongly disagree	Strongly agree
7	5	Female	Rehoming centre		Yes	Domestic short/long hair		Yes	Restricted access	Yes	No		N/A	No		N/A	Never	Occasionally	Never	Occasionally	Once	Never	Never	Normal	2 (e.g. the coat is generally quite dirty, and/or greasy, and/or several mats and/or several bald patches)	Always	Never	Always	Never	Never	Never	Occasionally	Never	Always	Always	Never	Never	Never	Never	Always	Strongly agree	Disagree	Strongly agree	Neither agree nor disagree	Strongly agree	Strongly agree	Neither agree nor disagree	Neither agree nor disagree	Strongly agree
3	3	Male	Rehoming centre		Yes	Domestic short/long hair		Yes	Restricted access	Yes	No		N/A	No		N/A	Never	Never	Never	Never	Never	Never	Never	Overweight	5 (e.g. the coat is shiny and silky with no mats or bald patches)	Usually	Always	Usually	Never	Never	Never	Never	Never	Occasionally	Usually	Never	Never	Never	Never	Occasionally	Strongly agree	Agree	Neither agree nor disagree	Disagree	Strongly agree	Strongly agree	Neither agree nor disagree	Strongly disagree	Agree
2	2	Male	Breeder		Yes	Domestic short/long hair		Yes	Constant access	No	No		N/A	No		N/A	Never	Never	Never	Never	Occasionally	Once	Never	Normal	5 (e.g. the coat is shiny and silky with no mats or bald patches)	Always	Usually	Occasionally	Never	Never	Never	Occasionally	Never	Occasionally	Usually	Never	Never	Never	Never	Always	Agree	Disagree	Neither agree nor disagree	Disagree	Strongly agree	Agree	Neither agree nor disagree	Strongly disagree	Strongly agree
8	1	Female	Rehoming centre		Yes	Domestic short/long hair		Yes	Constant access	Yes	No		Yes	No		N/A	Never	Never	Never	Never	Occasionally	Never	Never	Normal	5 (e.g. the coat is shiny and silky with no mats or bald patches)	Always	Always	Occasionally	Occasionally	Never	Never	Never	Never	Usually	Usually	Never	Never	Never	Never	Occasionally	Disagree	Disagree	Strongly agree	Neither agree nor disagree	Strongly agree	Agree	Neither agree nor disagree	Strongly disagree	Neither agree nor disagree
3	3	Female	Rehoming centre		Yes	Domestic short/long hair		Yes	Restricted access	Yes	No		No	No		No	Never	Never	Never	Never	Occasionally	Never	Never	Normal	5 (e.g. the coat is shiny and silky with no mats or bald patches)	Usually	Occasionally	Never	Never	Occasionally	Occasionally	Occasionally	Never	Usually	Occasionally	Occasionally	Occasionally	Never	Occasionally	Always	Disagree	Strongly agree	Disagree	Neither agree nor disagree	Neither agree nor disagree	Disagree	Agree	Disagree	Neither agree nor disagree
1	1	Female	Breeder		Yes	Domestic short/long hair		Yes	Restricted access	Yes	No		N/A	Yes	Tearing wallpaper. Pooping on the floor	Unsure	Never	Once	Never	Often	Occasionally	Never	Never	Normal	5 (e.g. the coat is shiny and silky with no mats or bald patches)	Usually	Always	Occasionally	Never	Never	Never	Never	Never	Usually	Usually	Occasionally	Never	Never	Never	Occasionally	Agree	Agree	Neither agree nor disagree	Strongly disagree	Strongly agree	Agree	Neither agree nor disagree	Strongly disagree	Agree
10	10	Male	Rehoming centre		Yes	Domestic short/long hair		Yes	Restricted access	Yes	No		N/A	No		N/A	Never	Never	Never	Occasionally	Occasionally	Never	Never	Normal	5 (e.g. the coat is shiny and silky with no mats or bald patches)	Occasionally	Usually	Occasionally	Occasionally	Never	Never	Never	Occasionally	Occasionally	Usually	Usually	Never	Never	Never	Occasionally	Agree	Disagree	Neither agree nor disagree	Disagree	Agree	Disagree	Disagree	Strongly disagree	Agree
13	13	Female	Other (please specify)	Private seller	Yes	Domestic short/long hair		Yes	Constant access	No	No		N/A	No		N/A	Once	Occasionally	Never	Occasionally	Occasionally	Never	Never	Normal	3 (e.g. the coat is slightly dirty and/or greasy, and/or a few mats and/or a few bald patches)	Usually	Occasionally	Occasionally	Usually	Never	Never	Never	Never	Usually	Occasionally	Never	Never	Never	Never	Usually	Agree	Disagree	Neither agree nor disagree	Disagree	Agree	Agree	Neither agree nor disagree	Disagree	Strongly agree
9	9	Male	Rehoming centre		Yes	Domestic short/long hair		Yes	Restricted access	Yes	No		N/A	No		N/A	Never	Never	Never	Never	Occasionally	Never	Never	Normal	5 (e.g. the coat is shiny and silky with no mats or bald patches)	Usually	Occasionally	Occasionally	Never	Never	Never	Never	Never	Occasionally	Usually	Never	Never	Never	Never	Usually	Agree	Disagree	Agree	Strongly disagree	Strongly agree	Agree	Neither agree nor disagree	Strongly disagree	Agree
4	4	Male	Rehoming centre		Yes	Domestic short/long hair		No	N/A	Yes	No		N/A	No		N/A	Never	Never	Never	Never	Occasionally	Never	Never	Very underweight	5 (e.g. the coat is shiny and silky with no mats or bald patches)	Always	Always	Always	Occasionally	Never	Never	Never	Never	Always	Always	Occasionally	Never	Never	Never	Never	Strongly agree	Neither agree nor disagree	Agree	Disagree	Strongly agree	Agree	Strongly disagree	Strongly disagree	Neither agree nor disagree
5	5	Female	Rehoming centre		Yes	Domestic short/long hair		No	N/A	Yes	No		N/A	No		N/A	Never	Once	Never	Once	Occasionally	Occasionally	Never	Overweight	4 (e.g. the coat is generally shiny and silky, but can occasionally be a bit dirty or greasy, but there are no mats or bald patches)	Usually	Occasionally	Usually	Never	Never	Never	Occasionally	Never	Occasionally	Usually	Once	Never	Never	Never	Occasionally	Strongly agree	Neither agree nor disagree	Neither agree nor disagree	Disagree	Agree	Agree	Neither agree nor disagree	Strongly disagree	Strongly agree
4	4	Male	Other (please specify)	Work (vets)	Yes	Domestic short/long hair		Yes	Constant access	Yes	No		N/A	No		N/A	Never	Never	Never	Once	Occasionally	Occasionally	Never	Very overweight	5 (e.g. the coat is shiny and silky with no mats or bald patches)	Occasionally	Occasionally	Usually	Never	Never	Never	Never	Never	Occasionally	Usually	Occasionally	Never	Never	Never	Always	Neither agree nor disagree	Neither agree nor disagree	Neither agree nor disagree	Disagree	Agree	Neither agree nor disagree	Agree	Disagree	Disagree
3	3	Female	Other (please specify)	Given away through socail media page	Yes	Domestic short/long hair		Yes	Constant access	No	No		N/A	No		N/A	Never	Never	Never	Never	Occasionally	Never	Never	Normal	5 (e.g. the coat is shiny and silky with no mats or bald patches)	Always	Occasionally	Occasionally	Never	Never	Never	Never	Never	Occasionally	Usually	Occasionally	Never	Never	Never	Never	Neither agree nor disagree	Neither agree nor disagree	Neither agree nor disagree	Disagree	Strongly agree	Agree	Agree	Strongly disagree	Strongly agree
6	6	Male	Friend/neighbour		Yes	Domestic short/long hair		Yes	Constant access	Yes	No		N/A	No		N/A	Never	Never	Never	Never	Occasionally	Never	Never	Normal	4 (e.g. the coat is generally shiny and silky, but can occasionally be a bit dirty or greasy, but there are no mats or bald patches)	Always	Always	Occasionally	Never	Never	Never	Never	Never	Occasionally	Usually	Once	Never	Never	Never	Never	Strongly agree	Strongly disagree	Agree	Neither agree nor disagree	Agree	Agree	Disagree	Strongly disagree	Neither agree nor disagree
2	2	Male	Rehoming centre		Yes	Domestic short/long hair		Yes	Restricted access	Yes	Yes	Pancreatitis	No	No		N/A	Never	Never	Never	Never	Never	Never	Never	Overweight	4 (e.g. the coat is generally shiny and silky, but can occasionally be a bit dirty or greasy, but there are no mats or bald patches)	Occasionally	Usually	Occasionally	Never	Occasionally	Never	Occasionally	Never	Usually	Occasionally	Never	Never	Never	Never	Usually	Strongly agree	Agree	Neither agree nor disagree	Neither agree nor disagree	Agree	Agree	Agree	Disagree	Agree
7	7	Male	Friend/neighbour		Yes	Domestic short/long hair		Yes	Restricted access	Yes	No		N/A	No		N/A	Never	Once	Never	Never	Occasionally	Never	Never	Overweight	4 (e.g. the coat is generally shiny and silky, but can occasionally be a bit dirty or greasy, but there are no mats or bald patches)	Usually	Occasionally	Usually	Once	Never	Never	Never	Never	Never	Usually	Once	Never	Never	Never	Always	Strongly agree	Neither agree nor disagree	Agree	Disagree	Strongly agree	Strongly agree	Neither agree nor disagree	Strongly disagree	Strongly agree
8	8	Male	Friend/neighbour		Yes	Domestic short/long hair		Yes	Restricted access	Yes	No		N/A	No		N/A	Never	Never	Never	Never	Occasionally	Never	Never	Normal	5 (e.g. the coat is shiny and silky with no mats or bald patches)	Always	Always	Occasionally	Usually	Never	Once	Once	Never	Usually	Usually	Once	Never	Never	Never	Usually	Disagree	Agree	Agree	Agree	Agree	Disagree	Neither agree nor disagree	Disagree	Agree
12	12	Female	Rehoming centre		Yes	Domestic short/long hair		Yes	Restricted access	Yes	No		N/A	No		N/A	Never	Never	Never	Never	Occasionally	Never	Never	Underweight	5 (e.g. the coat is shiny and silky with no mats or bald patches)	Usually	Occasionally	Usually	Never	Never	Never	Occasionally	Never	Occasionally	Usually	Never	Never	Never	Never	Occasionally	Agree	Neither agree nor disagree	Neither agree nor disagree	Disagree	Agree	Agree	Neither agree nor disagree	Strongly disagree	Agree
2	2	Male	Rehoming centre		Yes	Domestic short/long hair		Yes	Restricted access	Yes	No		N/A	No		N/A	Never	Once	Never	Never	Occasionally	Once	Never	Overweight	5 (e.g. the coat is shiny and silky with no mats or bald patches)	Always	Usually	Usually	Once	Never	Never	Never	Never	Occasionally	Usually	Occasionally	Never	Never	Never	Always	Agree	Strongly disagree	Agree	Disagree	Agree	Agree	Agree	Strongly disagree	Strongly agree
7	7	Male	Friend/neighbour		Yes	Domestic short/long hair		Yes	Constant access	No	No		N/A	No		N/A	Never	Never	Never	Never	Occasionally	Never	Never	Normal	4 (e.g. the coat is generally shiny and silky, but can occasionally be a bit dirty or greasy, but there are no mats or bald patches)	Usually	Always	Usually	Never	Never	Never	Never	Never	Occasionally	Usually	Occasionally	Never	Never	Never	Never	Agree	Disagree	Agree	Disagree	Strongly agree	Strongly agree	Agree	Strongly disagree	Strongly agree
11	4	Female	Rehoming centre		Yes	Domestic short/long hair		Yes	Restricted access	Yes	No		N/A	No		N/A	Never	Never	Never	Never	Occasionally	Never	Never	Normal	5 (e.g. the coat is shiny and silky with no mats or bald patches)	Always	Always	Occasionally	Never	Never	Never	Never	Never	Usually	Always	Never	Never	Never	Never	Never	Strongly agree	Strongly disagree	Strongly agree	Strongly disagree	Strongly agree	Strongly agree	Strongly disagree	Strongly disagree	Agree
2	2	Male	Other (please specify)	daughter	Yes	Domestic short/long hair		Yes	Constant access	No	No		N/A	No		N/A	Never	Never	Never	Once	Once	Never	Never	Normal	5 (e.g. the coat is shiny and silky with no mats or bald patches)	Usually	Occasionally	Occasionally	Never	Never	Never	Occasionally	Never	Usually	Usually	Occasionally	Never	Never	Never	Occasionally	Agree	Neither agree nor disagree	Neither agree nor disagree	Disagree	Agree	Agree	Strongly agree	Neither agree nor disagree	Neither agree nor disagree
4	1	Female	Rehoming centre		Yes	Domestic short/long hair		No	N/A	Yes	Yes	Autoimmune disease, bilateral hip dysplasia, bilateral subluxating patella	No	Yes	Quite nervous	Yes	Never	Never	Never	Never	Once	Never	Never	Underweight	5 (e.g. the coat is shiny and silky with no mats or bald patches)	Usually	Always	Always	Never	Never	Never	Never	Never	Never	Always	Never	Never	Never	Never	Never	Agree	Disagree	Strongly agree	Strongly disagree	Strongly agree	Agree	Strongly disagree	Strongly disagree	Neither agree nor disagree
2	2	Male	Friend/neighbour		Yes	Domestic short/long hair		Yes	Restricted access	Yes	No		N/A	Yes	Sometimes sprays	No	Never	Occasionally	Occasionally	Never	Once	Never	Never	Normal	5 (e.g. the coat is shiny and silky with no mats or bald patches)	Always	Always	Never	Once	Once	Occasionally	Never	Once	Once	Usually	Usually	Never	Never	Never	Occasionally	Agree	Neither agree nor disagree	Neither agree nor disagree	Disagree	Agree	Neither agree nor disagree	Disagree	Strongly disagree	Strongly agree
4	4	Female	Friend/neighbour		Yes	Domestic short/long hair		Yes	Restricted access	Yes	No		N/A	No		N/A	Never	Once	Never	Once	Occasionally	Never	Never	Overweight	4 (e.g. the coat is generally shiny and silky, but can occasionally be a bit dirty or greasy, but there are no mats or bald patches)	Occasionally	Usually	Occasionally	Occasionally	Never	Occasionally	Occasionally	Never	Usually	Usually	Occasionally	Usually	Never	Occasionally	Occasionally	Disagree	Neither agree nor disagree	Agree	Neither agree nor disagree	Agree	Disagree	Strongly agree	Disagree	Agree
4	3	Male	Breeder		Yes	Other (please specify)	British Shorthair Lilac Spotted	Yes	Restricted access	Yes	No		N/A	No		N/A	Never	Never	Never	Never	Occasionally	Occasionally	Never	Overweight	5 (e.g. the coat is shiny and silky with no mats or bald patches)	Always	Usually	Usually	Never	Never	Never	Occasionally	Never	Usually	Occasionally	Occasionally	Never	Never	Never	Usually	Neither agree nor disagree	Neither agree nor disagree	Neither agree nor disagree	Neither agree nor disagree	Agree	Agree	Strongly agree	Neither agree nor disagree	Neither agree nor disagree
1	1	Male	Breeder		No	Other (please specify)	Ragdoll	Yes	Restricted access	Yes	No		N/A	Yes	Cries constantly for attention	No	Never	Never	Never	Occasionally	Never	Never	Never	Normal	5 (e.g. the coat is shiny and silky with no mats or bald patches)	Occasionally	Occasionally	Always	Never	Never	Never	Never	Never	Occasionally	Always	Never	Never	Never	Never	Usually	Strongly agree	Strongly disagree	Neither agree nor disagree	Strongly disagree	Strongly agree	Strongly agree	Neither agree nor disagree	Disagree	Neither agree nor disagree
12	12	Male	Rehoming centre		Yes	Domestic short/long hair		Yes	Restricted access	Yes	No		N/A	No		N/A	Once	Never	Never	Never	Occasionally	Never	Never	Normal	5 (e.g. the coat is shiny and silky with no mats or bald patches)	Usually	Usually	Occasionally	Occasionally	Never	Never	Never	Never	Never	Always	Never	Never	Never	Never	Never	Neither agree nor disagree	Agree	Neither agree nor disagree	Agree	Agree	Neither agree nor disagree	Strongly disagree	Strongly disagree	Strongly agree
1	1	Male	Friend/neighbour		Yes	Domestic short/long hair		No	N/A	Yes	No		N/A	No		N/A	Never	Never	Once	Never	Occasionally	Never	Once	Normal	5 (e.g. the coat is shiny and silky with no mats or bald patches)	Always	Usually	Occasionally	Never	Never	Never	Never	Never	Occasionally	Always	Occasionally	Never	Never	Never	Never	Strongly agree	Disagree	Strongly agree	Disagree	Neither agree nor disagree	Agree	Disagree	Strongly disagree	Neither agree nor disagree
6	6	Female	Rehoming centre		Yes	Domestic short/long hair		Yes	Constant access	No	No		N/A	No		N/A	Occasionally	Never	Never	Never	Occasionally	Once	Once	Overweight	5 (e.g. the coat is shiny and silky with no mats or bald patches)	Usually	Usually	Always	Once	Never	Never	Never	Never	Occasionally	Always	Occasionally	Never	Never	Once	Always	Agree	Neither agree nor disagree	Agree	Disagree	Strongly agree	Agree	Strongly agree	Strongly disagree	Strongly agree
2	1	Male	Other (please specify)	Gumtree	Yes	Other (please specify)	Norwegian forest	Yes	Restricted access	No	No		N/A	No		N/A	Never	Never	Never	Never	Never	Never	Never	Underweight	3 (e.g. the coat is slightly dirty and/or greasy, and/or a few mats and/or a few bald patches)	Always	Occasionally	Never	Usually	Occasionally	Never	Occasionally	Once	Usually	Occasionally	Occasionally	Never	Never	Never	Usually	Agree	Disagree	Agree	Neither agree nor disagree	Disagree	Agree	Disagree	Disagree	Agree
4	4	Male	Friend/neighbour		Yes	Domestic short/long hair		Yes	Constant access	No	No		N/A	No		N/A	Never	Never	Never	Never	Never	Never	Never	Normal	5 (e.g. the coat is shiny and silky with no mats or bald patches)	Always	Usually	Always	Never	Never	Never	Never	Never	Never	Always	Never	Never	Never	Never	Never	Strongly agree	Strongly agree	Strongly agree	Neither agree nor disagree	Strongly agree	Strongly agree	Neither agree nor disagree	Strongly disagree	Strongly agree
11	11	Male	Other (please specify)	Stray that came into work	Yes	Domestic short/long hair		No	N/A	Yes	No		N/A	Yes	Inappropriate urination	No	Once	Occasionally	Never	Never	Once	Never	Never	Normal	5 (e.g. the coat is shiny and silky with no mats or bald patches)	Always	Always	Always	Occasionally	Never	Never	Never	Occasionally	Occasionally	Usually	Occasionally	Never	Never	Once	Usually	Agree	Disagree	Agree	Disagree	Agree	Agree	Agree	Disagree	Agree
8	8	Male	Rehoming centre		Yes	Domestic short/long hair		Yes	Constant access	Yes	Yes	high triglycerides, suspected arthritis	Unsure	Yes	although unsure whether due behaviour or pain from arthritis, thought initially hyperasthesia, then behaviour, then pain... he's calm now, but changed house conditions so less chance jumping/pain	No	Never	Once	Never	Once	Occasionally	Occasionally	Never	Overweight	5 (e.g. the coat is shiny and silky with no mats or bald patches)	Occasionally	Occasionally	Usually	Once	Never	Never	Never	Once	Occasionally	Always	Occasionally	Never	Never	Once	Never	Agree	Neither agree nor disagree	Strongly disagree	Disagree	Strongly agree	Agree	Neither agree nor disagree	Strongly disagree	Strongly agree
2	2	Female	Other (please specify)	Stray Kitten Litter	Yes	Domestic short/long hair		Yes	Constant access	No	Yes	Herpes	Unsure	No		N/A	Never	Never	Never	Never	Once	Never	Never	Normal	5 (e.g. the coat is shiny and silky with no mats or bald patches)	Always	Always	Occasionally	Never	Never	Never	Never	Never	Usually	Occasionally	Never	Never	Never	Never	Occasionally	Agree	Disagree	Agree	Neither agree nor disagree	Agree	Agree	Neither agree nor disagree	Strongly disagree	Strongly agree
12	12	Male	Breeder		Yes	Other (please specify)	Egyptian Mau (I have 2)	No	N/A	Yes	Yes	Both have respiratory issues.	Unsure	Yes	One does get agressive with the other occasionally. Appears to be a dominance issue. Same cat also exhibits separation anxiety.	Unsure	Once	Never	Never	Occasionally	Occasionally	Occasionally	Once	Normal	5 (e.g. the coat is shiny and silky with no mats or bald patches)	Usually	Occasionally	Occasionally	Never	Never	Never	Never	Never	Usually	Usually	Never	Never	Never	Never	Occasionally	Strongly agree	Neither agree nor disagree	Agree	Neither agree nor disagree	Strongly agree	Strongly agree	Neither agree nor disagree	Strongly disagree	Strongly agree
7	6	Male	Rehoming centre		Yes	Domestic short/long hair		Yes	Constant access	No	Yes	resorptive lesions	Yes	No		N/A	Never	Never	Never	Never	Occasionally	Never	Never	Normal	5 (e.g. the coat is shiny and silky with no mats or bald patches)	Usually	Usually	Usually	Never	Never	Never	Never	Never	Occasionally	Usually	Usually	Never	Never	Once	Never	Strongly agree	Disagree	Neither agree nor disagree	Strongly disagree	Strongly agree	Strongly agree	Neither agree nor disagree	Disagree	Agree
7	5	Male	Other (please specify)	Stray that showed up on my doorstep and never left	Yes	Domestic short/long hair		No	N/A	Yes	Yes	Frequently gets rodent ulcers	Unsure	Yes	Will poop in the bathtub if the door is left open	Unsure	Never	Never	Never	Occasionally	Never	Never	Never	Normal	5 (e.g. the coat is shiny and silky with no mats or bald patches)	Always	Always	Always	Never	Never	Never	Occasionally	Never	Occasionally	Usually	Occasionally	Never	Never	Never	Occasionally	Strongly agree	Neither agree nor disagree	Agree	Disagree	Strongly agree	Strongly agree	Neither agree nor disagree	Strongly disagree	Neither agree nor disagree
19	19	Female	Friend/neighbour		Yes	Domestic short/long hair		No	N/A	Yes	Yes	FeLV	No	Yes	Biting, excessive whining, over grooming	No	Never	Never	Never	Occasionally	Often	Never	Occasionally	Very underweight	1 (e.g. the coat is very dirty and/or greasy, and/or lots of mats and/or lots of bald patches)	Usually	Never	Always	Usually	Never	Occasionally	Occasionally	Occasionally	Occasionally	Usually	Occasionally	Never	Never	Occasionally	Occasionally	Disagree	Agree	Agree	Neither agree nor disagree	Agree	Agree	Strongly disagree	Strongly disagree	Strongly agree
8	7	Male	Friend/neighbour		Yes	Other (please specify)	Maine Coon	Yes	Restricted access	Yes	No		N/A	Yes	Bully	Unsure	Never	Never	Once	Always	Occasionally	Never	Never	Normal	5 (e.g. the coat is shiny and silky with no mats or bald patches)	Always	Usually	Usually	Occasionally	Never	Never	Never	Occasionally	Usually	Occasionally	Occasionally	Never	Never	Never	Never	Agree	Disagree	Neither agree nor disagree	Neither agree nor disagree	Agree	Disagree	Disagree	Strongly disagree	Strongly agree
4	4	Female	Other (please specify)	Rescued from addicts	Yes	Domestic short/long hair		Yes	Restricted access	Yes	No		N/A	No		N/A	Never	Never	Never	Never	Occasionally	Never	Never	Normal	5 (e.g. the coat is shiny and silky with no mats or bald patches)	Always	Always	Occasionally	Never	Never	Never	Never	Never	Always	Always	Once	Never	Never	Never	Occasionally	Agree	Neither agree nor disagree	Neither agree nor disagree	Strongly disagree	Strongly agree	Neither agree nor disagree	Strongly agree	Strongly agree	Strongly agree
3	2	Male	Rehoming centre		Yes	Domestic short/long hair		Yes	Constant access	No	No		N/A	No		N/A	Never	Never	Never	Never	Never	Never	Never	Normal	5 (e.g. the coat is shiny and silky with no mats or bald patches)	Always	Always	Never	Occasionally	Never	Never	Never	Occasionally	Once	Usually	Occasionally	Never	Never	Never	Usually	Disagree	Disagree	Agree	Strongly disagree	Strongly agree	Disagree	Agree	Strongly disagree	Strongly agree
6	6	Female	Other (please specify)	found the litter	Yes	Domestic short/long hair		No	N/A	Yes	Yes	FeLV positive	Yes	No		N/A	Never	Never	Never	Never	Occasionally	Never	Never	Normal	5 (e.g. the coat is shiny and silky with no mats or bald patches)	Usually	Usually	Always	Never	Once	Never	Occasionally	Never	Always	Always	Once	Never	Never	Never	Never	Agree	Disagree	Agree	Disagree	Strongly agree	Agree	Disagree	Strongly disagree	Agree
3	3	Female	Friend/neighbour		Yes	Domestic short/long hair		Yes	Constant access	No	No		N/A	No		N/A	Never	Never	Never	Never	Never	Never	Never	Normal	5 (e.g. the coat is shiny and silky with no mats or bald patches)	Always	Occasionally	Occasionally	Occasionally	Occasionally	Never	Never	Never	Occasionally	Always	Once	Never	Never	Never	Occasionally	Disagree	Neither agree nor disagree	Neither agree nor disagree	Neither agree nor disagree	Agree	Agree	Neither agree nor disagree	Strongly disagree	Neither agree nor disagree
9	9	Male	Rehoming centre		Yes	Other (please specify)	Bengal	No	N/A	Yes	No		N/A	Yes	Separation anxiety	Yes	Never	Occasionally	Occasionally	Once	Occasionally	Once	Occasionally	Normal	5 (e.g. the coat is shiny and silky with no mats or bald patches)	Always	Always	Always	Never	Never	Never	Never	Never	Never	Always	Never	Never	Never	Never	Never	Strongly agree	Neither agree nor disagree	Disagree	Strongly disagree	Strongly agree	Strongly agree	Strongly disagree	Strongly disagree	Strongly agree
7	4	Female	Rehoming centre		Yes	Domestic short/long hair		Yes	Restricted access	Yes	No		N/A	Yes	Frightened of everything	Unsure	Never	Never	Never	Never	Occasionally	Occasionally	Never	Overweight	4 (e.g. the coat is generally shiny and silky, but can occasionally be a bit dirty or greasy, but there are no mats or bald patches)	Occasionally	Usually	Occasionally	Occasionally	Occasionally	Occasionally	Never	Never	Occasionally	Usually	Usually	Never	Never	Never	Occasionally	Agree	Agree	Disagree	Neither agree nor disagree	Agree	Disagree	Agree	Strongly disagree	Strongly agree
12	12	Female	Other (please specify)	Was a stray on a farm	Yes	Domestic short/long hair		Yes	Restricted access	Yes	Yes	Suffers from stress related cystitis	No	No		No	Occasionally	Never	Never	Never	Occasionally	Never	Never	Normal	5 (e.g. the coat is shiny and silky with no mats or bald patches)	Occasionally	Occasionally	Never	Occasionally	Never	Never	Occasionally	Never	Occasionally	Usually	Once	Never	Never	Never	Occasionally	Agree	Neither agree nor disagree	Disagree	Neither agree nor disagree	Agree	Agree	Disagree	Strongly disagree	Strongly agree
6	4	Female	Rehoming centre		Yes	Domestic short/long hair		Yes	Restricted access	Yes	No		N/A	No		N/A	Never	Never	Never	Never	Never	Once	Occasionally	Overweight	4 (e.g. the coat is generally shiny and silky, but can occasionally be a bit dirty or greasy, but there are no mats or bald patches)	Usually	Always	Always	Usually	Never	Never	Never	Occasionally	Occasionally	Usually	Usually	Never	Never	Never	Usually	Agree	Disagree	Disagree	Strongly disagree	Strongly agree	Agree	Neither agree nor disagree	Strongly disagree	Strongly agree
2	2	Male	Other (please specify)	Farm	Yes	Domestic short/long hair		Yes	Restricted access	Yes	No		N/A	Yes	Scratches carpet	No	Never	Never	Never	Never	Never	Once	Never	Overweight	4 (e.g. the coat is generally shiny and silky, but can occasionally be a bit dirty or greasy, but there are no mats or bald patches)	Always	Always	Always	Never	Never	Occasionally	Never	Never	Occasionally	Always	Occasionally	Never	Never	Never	Occasionally	Agree	Disagree	Neither agree nor disagree	Disagree	Agree	Agree	Neither agree nor disagree	Strongly disagree	Strongly agree
9	9	Male	Breeder		Yes	Domestic short/long hair		Yes	Constant access	No	No		N/A	No		N/A	Once	Never	Once	Never	Often	Never	Never	Normal	4 (e.g. the coat is generally shiny and silky, but can occasionally be a bit dirty or greasy, but there are no mats or bald patches)	Usually	Occasionally	Usually	Never	Occasionally	Occasionally	Occasionally	Never	Never	Never	Never	Never	Never	Never	Usually	Agree	Strongly disagree	Agree	Neither agree nor disagree	Agree	Agree	Agree	Neither agree nor disagree	Neither agree nor disagree
5	5	Female	Rehoming centre		Yes	Domestic short/long hair		Yes	Constant access	No	No		N/A	No		N/A	Never	Never	Never	Never	Never	Never	Never	Normal	5 (e.g. the coat is shiny and silky with no mats or bald patches)	Always	Always	Occasionally	Never	Never	Never	Never	Never	Occasionally	Usually	Occasionally	Never	Never	Never	Always	Agree	Disagree	Neither agree nor disagree	Disagree	Agree	Agree	Disagree	Disagree	Disagree
1	1	Female	Other (please specify)	Preloved website	Yes	Domestic short/long hair		Yes	Restricted access	Yes	No		N/A	No		N/A	Never	Occasionally	Never	Never	Never	Once	Never	Normal	5 (e.g. the coat is shiny and silky with no mats or bald patches)	Always	Always	Occasionally	Never	Never	Never	Never	Never	Occasionally	Occasionally	Once	Never	Never	Never	Never	Neither agree nor disagree	Disagree	Agree	Disagree	Agree	Agree	Disagree	Disagree	Agree
7	6	Male	Breeder		Yes	Other (please specify)	Snowshoe	Yes	Restricted access	Yes	No		N/A	No		N/A	Never	Once	Never	Never	Often	Never	Never	Overweight	5 (e.g. the coat is shiny and silky with no mats or bald patches)	Always	Always	Never	Never	Never	Never	Always	Never	Never	Always	Never	Never	Never	Never	Never	Strongly agree	Strongly disagree	Neither agree nor disagree	Strongly disagree	Strongly agree	Strongly agree	Neither agree nor disagree	Strongly disagree	Strongly agree
12	12	Male	Breeder		Yes	Other (please specify)	bengal cat	Yes	Restricted access	Yes	No		N/A	No		N/A	Never	Never	Once	Never	Occasionally	Never	Never	Normal	5 (e.g. the coat is shiny and silky with no mats or bald patches)	Always	Usually	Usually	Never	Never	Never	Never	Never	Never	Usually	Never	Never	Never	Never	Never	Agree	Disagree	Disagree	Neither agree nor disagree	Agree	Agree	Strongly disagree	Strongly disagree	Agree
3	3	Male	Rehoming centre		No	Domestic short/long hair		No	N/A	Yes	Yes	Ibd	Yes	No		N/A	Never	Once	Never	Never	Never	Occasionally	Once	Overweight	4 (e.g. the coat is generally shiny and silky, but can occasionally be a bit dirty or greasy, but there are no mats or bald patches)	Usually	Occasionally	Always	Never	Never	Never	Never	Never	Occasionally	Always	Once	Never	Never	Never	Never
14	13	Female	Other (please specify)	Rescued	Yes	Domestic short/long hair		No	N/A	Yes	No		N/A	Yes	She is not very warm towards the other cats in our household.	Yes	Never	Occasionally	Never	Often	Occasionally	Occasionally	Never	Normal	5 (e.g. the coat is shiny and silky with no mats or bald patches)	Always	Occasionally	Never	Never	Never	Occasionally	Never	Occasionally	Usually	Usually	Never	Never	Never	Never	Always	Agree	Disagree	Agree	Strongly agree	Agree	Agree	Neither agree nor disagree	Agree	Neither agree nor disagree
12	11	Male	Friend/neighbour		Yes	Domestic short/long hair		Yes	Constant access	Yes	No		N/A	No		N/A	Never	Never	Never	Never	Occasionally	Occasionally	Once	Normal	5 (e.g. the coat is shiny and silky with no mats or bald patches)	Occasionally	Occasionally	Occasionally	Never	Never	Never	Never	Never	Occasionally	Always	Once	Never	Never	Never	Never	Strongly agree	Agree	Disagree	Agree	Agree	Agree	Strongly disagree	Strongly disagree	Agree
5	4	Female	Other (please specify)	Found as stray	Unsure	Other (please specify)	Med hair	Yes	Constant access	Yes	No		N/A	No		N/A	Never	Never	Never	Never	Occasionally	Never	Never	Normal	5 (e.g. the coat is shiny and silky with no mats or bald patches)	Always	Always	Always	Never	Never	Never	Never	Never	Always	Always	Occasionally	Never	Never	Never	Always	Neither agree nor disagree	Agree	Disagree	Strongly disagree	Strongly agree	Neither agree nor disagree	Disagree	Strongly disagree	Strongly agree
2	1	Female	Friend/neighbour		No	Domestic short/long hair		Yes	Restricted access	Yes	No		N/A	No		N/A	Never	Never	Never	Once	Occasionally	Once	Never	Underweight	5 (e.g. the coat is shiny and silky with no mats or bald patches)	Usually	Usually	Occasionally	Once	Occasionally	Once	Once	Never	Usually	Usually	Once	Never	Never	Never	Occasionally	Agree	Strongly disagree	Agree	Disagree	Agree	Agree	Disagree	Strongly disagree	Neither agree nor disagree
4	3	Male	Friend/neighbour		Yes	Domestic short/long hair		No	N/A	Yes	No		N/A	No		N/A	Never	Never	Never	Never	Occasionally	Never	Never	Very overweight	5 (e.g. the coat is shiny and silky with no mats or bald patches)	Usually	Occasionally	Occasionally	Never	Once	Once	Occasionally	Never	Usually	Usually	Once	Never	Never	Never	Occasionally	Strongly agree	Disagree	Agree	Neither agree nor disagree	Strongly agree	Strongly agree	Agree	Strongly disagree	Agree
8	8	Male	Other (please specify)	Rescued from a flea infested home/litter	Yes	Domestic short/long hair		No	N/A	Yes	Yes	Frequent UTIs (about once a year)	No	No		N/A	Often	Occasionally	Never	Never	Often	Occasionally	Never	Normal	5 (e.g. the coat is shiny and silky with no mats or bald patches)	Usually	Occasionally	Occasionally	Once	Never	Never	Occasionally	Never	Usually	Usually	Never	Never	Never	Never	Occasionally	Strongly agree	Disagree	Strongly agree	Disagree	Strongly agree	Strongly agree	Disagree	Strongly disagree	Neither agree nor disagree
2	2	Male	Friend/neighbour		Yes	Domestic short/long hair		No	N/A	Yes	No		N/A	No		N/A	Never	Never	Never	Never	Never	Never	Never	Normal	4 (e.g. the coat is generally shiny and silky, but can occasionally be a bit dirty or greasy, but there are no mats or bald patches)	Usually	Always	Usually	Occasionally	Never	Never	Never	Never	Occasionally	Always	Occasionally	Never	Never	Never	Once	Agree	Neither agree nor disagree	Neither agree nor disagree	Disagree	Strongly agree	Agree	Neither agree nor disagree	Strongly disagree	Agree
7	6	Female	Friend/neighbour		Yes	Domestic short/long hair		Yes	Restricted access	Yes	No		N/A	No		N/A	Never	Never	Once	Never	Never	Once	Never	Overweight	4 (e.g. the coat is generally shiny and silky, but can occasionally be a bit dirty or greasy, but there are no mats or bald patches)	Usually	Occasionally	Once	Never	Never	Never	Never	Never	Occasionally	Usually	Never	Never	Never	Never	Once	Agree	Neither agree nor disagree	Strongly disagree	Neither agree nor disagree	Agree	Agree	Neither agree nor disagree	Disagree	Neither agree nor disagree
2	2	Male	Other (please specify)	he was a feral I trapped and tamed	Yes	Domestic short/long hair		No	N/A	Yes	No		N/A	No		N/A	Never	Never	Never	Never	Occasionally	Never	Never	Normal	5 (e.g. the coat is shiny and silky with no mats or bald patches)	Always	Always	Always	Occasionally	Never	Never	Never	Never	Never	Always	Occasionally	Never	Never	Never	Never	Strongly agree	Strongly disagree	Strongly agree	Strongly disagree	Strongly agree	Strongly agree	Strongly disagree	Strongly disagree	Strongly agree
9	8	Male	Other (please specify)	Stray	Yes	Domestic short/long hair		Yes	Restricted access	Yes	No		N/A	No		N/A	Never	Never	Once	Never	Occasionally	Never	Never	Overweight	4 (e.g. the coat is generally shiny and silky, but can occasionally be a bit dirty or greasy, but there are no mats or bald patches)	Always	Once	Always	Occasionally	Never	Never	Never	Never	Occasionally	Usually	Occasionally	Never	Never	Never	Always	Strongly agree	Strongly disagree	Strongly agree	Strongly disagree	Strongly agree	Strongly agree	Neither agree nor disagree	Strongly disagree	Strongly agree
4	4	Female	Other (please specify)	feral mama abandoned	Yes	Domestic short/long hair		No	N/A	Yes	No		N/A	No		N/A	Never	Never	Never	Never	Occasionally	Never	Never	Overweight	4 (e.g. the coat is generally shiny and silky, but can occasionally be a bit dirty or greasy, but there are no mats or bald patches)	Usually	Usually	Occasionally	Always	Never	Never	Occasionally	Never	Occasionally	Occasionally	Usually	Never	Never	Never	Occasionally	Agree	Agree	Strongly disagree	Disagree	Strongly agree	Agree	Agree	Strongly disagree	Strongly disagree
4	4	Male	Friend/neighbour		Yes	Domestic short/long hair		No	N/A	Yes	No		N/A	Yes	Urination in the floor	No	Never	Occasionally	Never	Never	Often	Occasionally	Once	Normal	5 (e.g. the coat is shiny and silky with no mats or bald patches)	Once	Occasionally	Never	Occasionally	Once	Once	Never	Occasionally	Once	Usually	Usually	Never	Never	Once	Once	Strongly agree	Agree	Disagree	Disagree	Agree	Agree	Neither agree nor disagree	Agree	Disagree
2	1	Female	Rehoming centre		Yes	Domestic short/long hair		Yes	Restricted access	Yes	No		Yes	No		Unsure	Never	Occasionally	Never	Once	Never	Occasionally	Never	Normal	5 (e.g. the coat is shiny and silky with no mats or bald patches)	Always	Usually	Usually	Occasionally	Once	Occasionally	Occasionally	Once	Occasionally	Usually	Once	Occasionally	Occasionally	Once	Always	Agree	Disagree	Agree	Strongly disagree	Agree	Agree	Agree	Disagree	Neither agree nor disagree
13	13	Female	Other (please specify)	Rescue	Yes	Domestic short/long hair		No	N/A	Yes	Yes	COD, IBD	No	No		N/A	Never	Never	Never	Never	Occasionally	Never	Occasionally	Normal	5 (e.g. the coat is shiny and silky with no mats or bald patches)	Always	Usually	Always	Occasionally	Never	Never	Never	Never	Never	Always	Never	Never	Never	Never	Never	Agree	Disagree	Strongly agree	Strongly disagree	Strongly agree	Strongly agree	Disagree	Strongly disagree	Neither agree nor disagree
1	1	Male	Rehoming centre		Yes	Domestic short/long hair		No	N/A	Yes	No		Yes	No		N/A	Never	Never	Never	Never	Once	Never	Once	Overweight	5 (e.g. the coat is shiny and silky with no mats or bald patches)	Usually	Usually	Usually	Usually	Never	Never	Once	Never	Occasionally	Usually	Usually	Occasionally	Once	Never	Occasionally	Agree	Neither agree nor disagree	Neither agree nor disagree	Disagree	Agree	Neither agree nor disagree	Agree	Strongly disagree	Agree
7	7	Male	Other (please specify)	Stray mom brought her 3 babies	Yes	Domestic short/long hair		No	N/A	Yes	No		N/A	No		N/A	Never	Never	Never	Never	Occasionally	Once	Occasionally	Normal	5 (e.g. the coat is shiny and silky with no mats or bald patches)	Always	Always	Occasionally	Never	Never	Never	Occasionally	Never	Always	Always	Occasionally	Never	Never	Never	Never	Strongly agree	Neither agree nor disagree	Neither agree nor disagree	Neither agree nor disagree	Strongly agree	Strongly agree	Neither agree nor disagree	Strongly disagree	Neither agree nor disagree
10	10	Male	Breeder		Yes	Other (please specify)	Burmese	Yes	Restricted access	Yes	Yes	Asthma	No	No		N/A	Never	Never	Never	Never	Occasionally	Never	Never	Normal	5 (e.g. the coat is shiny and silky with no mats or bald patches)	Always	Always	Usually	Never	Never	Never	Never	Never	Occasionally	Always	Never	Never	Never	Never	Occasionally	Strongly agree	Strongly disagree	Strongly agree	Strongly disagree	Strongly agree	Strongly agree	Strongly disagree	Strongly disagree	Neither agree nor disagree
3	3	Female	Rehoming centre		Yes	Domestic short/long hair		No	N/A	Yes	No		N/A	No		N/A	Never	Never	Never	Never	Once	Never	Never	Normal	5 (e.g. the coat is shiny and silky with no mats or bald patches)	Always	Usually	Never	Never	Never	Never	Never	Never	Occasionally	Always	Once	Never	Never	Never	Once	Strongly agree	Strongly disagree	Agree	Strongly disagree	Strongly agree	Strongly agree	Disagree	Strongly disagree	Neither agree nor disagree
7	7	Male	Other (please specify)	Rescued him from a bad situation	Yes	Domestic short/long hair		No	N/A	Yes	No		N/A	No		N/A	Never	Never	Never	Never	Occasionally	Never	Never	Overweight	5 (e.g. the coat is shiny and silky with no mats or bald patches)	Usually	Usually	Usually	Never	Never	Never	Never	Never	Once	Always	Once	Never	Never	Never	Never	Strongly agree	Disagree	Neither agree nor disagree	Strongly disagree	Strongly agree	Strongly agree	Strongly disagree	Strongly disagree	Strongly agree
3	1	Female	Rehoming centre		Yes	Domestic short/long hair		No	N/A	Yes	No		N/A	No		N/A	Never	Never	Never	Never	Never	Never	Never	Normal	5 (e.g. the coat is shiny and silky with no mats or bald patches)	Always	Always	Occasionally	Once	Once	Never	Never	Never	Usually	Usually	Once	Never	Never	Never	Occasionally
18	17	Female	Other (please specify)	Found abandoned and pregnant	Yes	Domestic short/long hair		Yes	Restricted access	Yes	Yes	Thyroid and epilepsy which began at age 15	No	No		N/A	Never	Never	Once	Never	Occasionally	Never	Always	Normal	4 (e.g. the coat is generally shiny and silky, but can occasionally be a bit dirty or greasy, but there are no mats or bald patches)	Usually	Occasionally	Occasionally	Once	Never	Never	Never	Never	Usually	Usually	Usually	Never	Never	Never	Always	Strongly agree	Disagree	Agree	Neither agree nor disagree	Strongly agree	Agree	Strongly agree	Strongly disagree	Strongly agree
2	2	Male	Breeder		Yes	Other (please specify)	Siamese	No	N/A	Yes	No		N/A	No		N/A	Never	Never	Never	Never	Occasionally	Never	Occasionally	Normal	5 (e.g. the coat is shiny and silky with no mats or bald patches)	Usually	Usually	Always	Occasionally	Occasionally	Never	Occasionally	Never	Occasionally	Usually	Occasionally	Never	Never	Once	Always	Agree	Disagree	Neither agree nor disagree	Disagree	Strongly agree	Agree	Disagree	Strongly disagree	Strongly agree
6	4	Male	Rehoming centre		Yes	Domestic short/long hair		No	N/A	Yes	No		N/A	Yes	Low self confidence, urine marking	Yes	Never	Occasionally	Never	Never	Occasionally	Occasionally	Never	Normal	5 (e.g. the coat is shiny and silky with no mats or bald patches)	Usually	Occasionally	Always	Never	Never	Never	Never	Never	Occasionally	Usually	Once	Never	Never	Never	Occasionally	Agree	Strongly agree	Agree	Strongly agree	Agree	Strongly agree	Disagree	Strongly disagree	Strongly agree
1	1	Male	Breeder		Yes	Other (please specify)	Abyssinian	No	Restricted access	Yes	Yes	Gingevitis	Yes	No		Yes	Never	Never	Never	Never	Occasionally	Once	Never	Normal	5 (e.g. the coat is shiny and silky with no mats or bald patches)	Always	Always	Occasionally	Never	Never	Never	Never	Never	Never	Usually	Never	Never	Never	Never	Always	Neither agree nor disagree	Disagree	Neither agree nor disagree	Neither agree nor disagree	Strongly agree	Agree	Strongly agree	Strongly disagree	Neither agree nor disagree
14	14	Female	Other (please specify)	Young 4 week old kitty, under a cabana	Yes	Domestic short/long hair		Yes	Restricted access	Yes	No		No	No		No	Never	Never	Never	Never	Occasionally	Once	Never	Normal	5 (e.g. the coat is shiny and silky with no mats or bald patches)	Usually	Usually	Never	Never	Never	Never	Never	Never	Occasionally	Usually	Never	Never	Never	Never	Occasionally	Agree	Disagree	Neither agree nor disagree	Disagree	Agree	Agree	Disagree	Disagree	Neither agree nor disagree
16	16	Male	Breeder		Yes	Other (please specify)	Ragdoll	No	N/A	Yes	Yes	HCM	Unsure	No		Unsure	Never	Never	Never	Never	Occasionally	Never	Never	Underweight	5 (e.g. the coat is shiny and silky with no mats or bald patches)	Usually	Occasionally	Occasionally	Never	Never	Never	Never	Never	Never	Always	Never	Never	Never	Never	Never	Strongly agree	Strongly disagree	Agree	Strongly disagree	Strongly agree	Strongly agree	Strongly disagree	Strongly disagree	Strongly disagree
16	16	Female	Rehoming centre		Yes	Domestic short/long hair		Yes	Constant access	Yes	Yes	Early stage kidney disease	No	No		N/A	Occasionally	Never	Never	Never	Occasionally	Never	Never	Normal	5 (e.g. the coat is shiny and silky with no mats or bald patches)	Usually	Occasionally	Never	Never	Never	Never	Never	Never	Occasionally	Always	Never	Never	Never	Never	Never	Neither agree nor disagree	Disagree	Agree	Neither agree nor disagree	Strongly agree	Agree	Strongly disagree	Strongly disagree	Strongly agree
10	2	Female	Other (please specify)	Town animal shelter	Yes	Domestic short/long hair		Yes	Restricted access	Yes	Yes	dental issues, two surgeries and asthma	Yes	No		No	Never	Never	Never	Never	Once	Once	Once	Overweight	5 (e.g. the coat is shiny and silky with no mats or bald patches)	Usually	Occasionally	Never	Never	Never	Never	Always	Never	Occasionally	Usually	Never	Never	Never	Never	Never	Strongly agree	Strongly disagree	Strongly agree	Disagree	Strongly agree	Strongly agree	Disagree	Strongly disagree	Neither agree nor disagree
10	10	Male	Other (please specify)	Rescued from community colony	Yes	Domestic short/long hair		No	N/A	Yes	No		N/A	No		N/A	Never	Never	Never	Never	Occasionally	Occasionally	Never	Normal	4 (e.g. the coat is generally shiny and silky, but can occasionally be a bit dirty or greasy, but there are no mats or bald patches)	Usually	Usually	Occasionally	Never	Never	Never	Never	Never	Occasionally	Usually	Never	Never	Never	Never	Usually	Strongly agree	Neither agree nor disagree	Agree	Strongly disagree	Strongly agree	Strongly agree	Neither agree nor disagree	Strongly disagree	Neither agree nor disagree
2	2	Male	Breeder		Yes	Other (please specify)	Oriental Shorthair	No	N/A	Yes	No		N/A	No		N/A	Never	Never	Never	Never	Never	Never	Never	Normal	5 (e.g. the coat is shiny and silky with no mats or bald patches)	Always	Always	Always	Never	Never	Never	Never	Never	Occasionally	Always	Never	Never	Never	Never	Never	Strongly agree	Strongly disagree	Strongly agree	Strongly disagree	Strongly agree	Strongly agree	Strongly disagree	Strongly disagree	Neither agree nor disagree
10	10	Female	Other (please specify)	Pet store	Yes	Domestic short/long hair		No	N/A	Yes	No		N/A	No		N/A	Never	Never	Never	Never	Occasionally	Occasionally	Never	Normal	5 (e.g. the coat is shiny and silky with no mats or bald patches)	Always	Always	Always	Occasionally	Never	Never	Never	Never	Always	Always	Occasionally	Never	Never	Never	Always	Neither agree nor disagree	Neither agree nor disagree	Agree	Neither agree nor disagree	Strongly agree	Neither agree nor disagree	Disagree	Disagree	Strongly agree
6	6	Male	Friend/neighbour		Yes	Domestic short/long hair		Yes	Restricted access	Yes	No		N/A	No		N/A	Never	Never	Never	Never	Never	Never	Never	Normal	5 (e.g. the coat is shiny and silky with no mats or bald patches)	Always	Usually	Occasionally	Never	Never	Never	Never	Never	Never	Usually	Never	Never	Never	Never	Occasionally	Disagree	Disagree	Disagree	Strongly disagree	Strongly agree	Agree	Disagree	Strongly disagree	Agree
15	15	Male	Other (please specify)	Vet	Yes	Domestic short/long hair		No	N/A	Yes	Yes	early onset kidney failure	No	No		No	Never	Never	Never	Never	Occasionally	Never	Never	Underweight	5 (e.g. the coat is shiny and silky with no mats or bald patches)	Always	Always	Usually	Once	Never	Never	Occasionally	Never	Occasionally	Occasionally	Occasionally	Never	Never	Never	Occasionally	Agree	Agree	Disagree	Neither agree nor disagree	Agree	Neither agree nor disagree	Disagree	Disagree	Agree
8	8	Male	Breeder		Yes	Other (please specify)	Siamese	No	N/A	Yes	No		N/A	No		N/A	Never	Never	Never	Never	Occasionally	Never	Never	Underweight	5 (e.g. the coat is shiny and silky with no mats or bald patches)	Usually	Usually	Occasionally	Usually	Never	Occasionally	Occasionally	Never	Occasionally	Usually	Never	Never	Never	Never	Usually
6	5	Female	Other (please specify)	Animal Shelter	Yes	Other (please specify)	Siamese	No	N/A	Yes	Yes	High grade stomach lymphoma	No	No		N/A	Never	Never	Never	Never	Often	Occasionally	Occasionally	Normal	5 (e.g. the coat is shiny and silky with no mats or bald patches)	Usually	Usually	Always	Never	Never	Never	Never	Never	Never	Usually	Once	Never	Never	Never	Occasionally	Strongly agree	Neither agree nor disagree	Strongly agree	Strongly disagree	Strongly agree	Strongly agree	Strongly disagree	Strongly disagree	Neither agree nor disagree
4	4	Male	Friend/neighbour		Yes	Domestic short/long hair		No	N/A	Yes	No		N/A	No		N/A	Once	Never	Never	Occasionally	Occasionally	Never	Never	Overweight	5 (e.g. the coat is shiny and silky with no mats or bald patches)	Always	Usually	Always	Never	Occasionally	Never	Occasionally	Never	Always	Always	Never	Occasionally	Never	Never	Usually	Strongly agree	Strongly disagree	Strongly agree	Strongly disagree	Strongly agree	Strongly agree	Agree	Strongly disagree	Strongly agree
16	15	Male	Rehoming centre		Yes	Domestic short/long hair		No	N/A	Yes	No		N/A	No		N/A	Never	Never	Never	Never	Occasionally	Never	Never	Normal	4 (e.g. the coat is generally shiny and silky, but can occasionally be a bit dirty or greasy, but there are no mats or bald patches)	Usually	Occasionally	Never	Never	Never	Never	Never	Never	Never	Usually	Occasionally	Never	Never	Never	Never	Agree	Disagree	Disagree	Disagree	Strongly agree	Agree	Disagree	Disagree	Agree
16	16	Female	Other (please specify)	We were breeders, home bred cat	Yes	Other (please specify)	Devon Rex	No	N/A	Yes	Yes		No	No		No	Once	Occasionally	Never	Occasionally	Occasionally	Never	Occasionally	Normal	4 (e.g. the coat is generally shiny and silky, but can occasionally be a bit dirty or greasy, but there are no mats or bald patches)	Usually	Occasionally	Never	Occasionally	Never	Never	Never	Never	Never	Never	Never	Never	Never	Never	Never	Strongly agree	Disagree	Neither agree nor disagree	Strongly disagree	Strongly agree	Agree	Disagree	Strongly disagree	Neither agree nor disagree
16	10	Male	Other (please specify)	City Animal Services	Yes	Domestic short/long hair		Yes	Constant access	No	Yes	arthritis in shoulders	No	No		N/A	Never	Never	Never	Never	Occasionally	Never	Never	Normal	5 (e.g. the coat is shiny and silky with no mats or bald patches)	Usually	Occasionally	Occasionally	Occasionally	Occasionally	Occasionally	Once	Never	Usually	Occasionally	Never	Never	Never	Never	Occasionally	Neither agree nor disagree	Disagree	Agree	Neither agree nor disagree	Agree	Neither agree nor disagree	Agree	Strongly disagree	Strongly agree
14	3	Female	Rehoming centre		Yes	Domestic short/long hair		No	N/A	Yes	No		N/A	No		N/A	Never	Never	Never	Occasionally	Occasionally	Never	Often	Normal	4 (e.g. the coat is generally shiny and silky, but can occasionally be a bit dirty or greasy, but there are no mats or bald patches)	Occasionally	Occasionally	Usually	Occasionally	Never	Never	Never	Never	Occasionally	Always	Never	Never	Never	Never	Usually
1	1	Female	Other (please specify)	Humane Society	Yes	Domestic short/long hair		Yes	Restricted access	Yes	No		N/A	No		N/A	Never	Never	Never	Never	Never	Once	Never	Overweight	4 (e.g. the coat is generally shiny and silky, but can occasionally be a bit dirty or greasy, but there are no mats or bald patches)	Always	Usually	Occasionally	Never	Once	Once	Once	Never	Usually	Occasionally	Once	Never	Never	Never	Never	Strongly agree	Neither agree nor disagree	Agree	Disagree	Agree	Strongly agree	Neither agree nor disagree	Disagree	Neither agree nor disagree
6	4	Female	Other (please specify)	Local farm	Yes	Domestic short/long hair		Yes	Constant access	No	No		N/A	No		N/A	Once	Never	Never	Never	Never	Never	Never	Normal	5 (e.g. the coat is shiny and silky with no mats or bald patches)	Occasionally	Usually	Occasionally	Never	Never	Never	Never	Never	Never	Usually	Never	Never	Never	Never	Occasionally	Strongly agree	Strongly disagree	Agree	Disagree	Strongly agree	Strongly agree	Disagree	Strongly disagree	Neither agree nor disagree
13	9	Male	Rehoming centre		Yes	Domestic short/long hair		No	N/A	Yes	No		N/A	No		N/A	Once	Once	Never	Never	Occasionally	Occasionally	Occasionally	Overweight	5 (e.g. the coat is shiny and silky with no mats or bald patches)	Usually	Occasionally	Occasionally	Never	Never	Never	Occasionally	Never	Occasionally	Usually	Never	Never	Never	Never	Usually	Neither agree nor disagree	Disagree	Agree	Disagree	Agree	Agree	Strongly agree	Strongly disagree	Strongly agree
16	16	Female	Friend/neighbour		Yes	Domestic short/long hair		Yes	Restricted access	Yes	No		N/A	Yes	She doesn't get along with my other cats	N/A	Never	Never	Never	Never	Occasionally	Never	Never	Normal	5 (e.g. the coat is shiny and silky with no mats or bald patches)	Occasionally	Usually	Occasionally	Occasionally	Never	Never	Never	Never	Occasionally	Usually	Usually	Never	Never	Never	Never	Strongly agree	Strongly disagree	Neither agree nor disagree	Strongly agree	Strongly agree	Strongly agree	Disagree	Strongly disagree	Strongly agree
1	1	Female	Other (please specify)	Rescued from vet clinic - was supposed to be put to sleep	Yes	Domestic short/long hair		Yes	Restricted access	Yes	Yes	Blind in left eye due to car hit injury	Yes	No		N/A	Never	Never	Never	Once	Never	Never	Never	Normal	5 (e.g. the coat is shiny and silky with no mats or bald patches)	Always	Always	Usually	Occasionally	Never	Once	Never	Never	Occasionally	Always	Occasionally	Never	Never	Never	Usually	Agree	Neither agree nor disagree	Strongly agree	Disagree	Agree	Strongly agree	Neither agree nor disagree	Strongly disagree	Strongly agree
13	11	Male	Other (please specify)	Through a private rehoming website	Yes	Other (please specify)	British shorthair	No	N/A	Yes	Yes	Many, he is an old man <3	No	No		No	Never	Never	Never	Never	Occasionally	Once	Never	Overweight	5 (e.g. the coat is shiny and silky with no mats or bald patches)	Occasionally	Occasionally	Once	Usually	Never	Never	Never	Never	Occasionally	Usually	Once	Never	Never	Occasionally	Never	Disagree	Disagree	Disagree	Disagree	Strongly agree	Strongly agree	Disagree	Strongly disagree	Strongly agree
3	3	Male	Rehoming centre		Yes	Domestic short/long hair		No	N/A	Yes	No		N/A	No		N/A	Never	Never	Never	Never	Never	Never	Never	Normal	5 (e.g. the coat is shiny and silky with no mats or bald patches)	Always	Always	Usually	Never	Never	Never	Never	Never	Never	Always	Never	Never	Never	Never	Occasionally
2	2	Male	Friend/neighbour		Yes	Domestic short/long hair		Yes	Constant access	No	No		N/A	No		N/A	Never	Never	Never	Never	Never	Never	Never	Normal	5 (e.g. the coat is shiny and silky with no mats or bald patches)	Always	Always	Usually	Never	Never	Never	Never	Never	Never	Never	Never	Never	Never	Never	Never	Strongly agree	Strongly disagree	Strongly agree	Strongly disagree	Strongly agree	Strongly agree	Disagree	Strongly disagree	Neither agree nor disagree
7	5	Male	Other (please specify)	Found as a stray	Yes	Domestic short/long hair		Yes	Constant access	No	No		N/A	No		N/A	Never	Never	Never	Never	Never	Never	Never	Normal	5 (e.g. the coat is shiny and silky with no mats or bald patches)	Usually	Always	Occasionally	Occasionally	Never	Never	Never	Occasionally	Occasionally	Always	Occasionally	Never	Never	Occasionally	Never	Neither agree nor disagree	Agree	Neither agree nor disagree	Disagree	Strongly agree	Neither agree nor disagree	Disagree	Strongly disagree	Strongly agree
6	5	Female	Rehoming centre		Yes	Domestic short/long hair		Yes	Constant access	Yes	No		N/A	No		N/A	Never	Never	Never	Never	Never	Never	Never	Normal	5 (e.g. the coat is shiny and silky with no mats or bald patches)	Always	Usually	Always	Occasionally	Never	Never	Never	Never	Occasionally	Always	Occasionally	Never	Never	Never	Never	Strongly agree	Disagree	Disagree	Disagree	Strongly agree	Strongly agree	Agree	Strongly disagree	Strongly agree
8	5	Female	Rehoming centre		Yes	Domestic short/long hair		No	N/A	Yes	No		N/A	No		N/A	Never	Never	Never	Never	Occasionally	Never	Never	Overweight	5 (e.g. the coat is shiny and silky with no mats or bald patches)	Always	Always	Occasionally	Never	Never	Never	Never	Never	Occasionally	Always	Once	Never	Never	Never	Always	Agree	Disagree	Strongly agree	Disagree	Strongly agree	Strongly agree	Strongly agree	Strongly disagree	Strongly agree
1	1	Male	Breeder		Yes	Domestic short/long hair		Yes	Restricted access	Yes	No		N/A	No		N/A	Never	Never	Never	Never	Never	Never	Never	Normal	5 (e.g. the coat is shiny and silky with no mats or bald patches)	Always	Always	Usually	Never	Never	Never	Never	Never	Occasionally	Usually	Once	Never	Never	Never	Occasionally	Strongly agree	Strongly disagree	Strongly agree	Disagree	Strongly agree	Strongly agree	Neither agree nor disagree	Strongly disagree	Neither agree nor disagree
1	1	Male	Breeder		Yes	Other (please specify)	Bengal	Yes	Restricted access	Yes	No		N/A	No		N/A	Never	Once	Never	Never	Never	Never	Never	Normal	5 (e.g. the coat is shiny and silky with no mats or bald patches)	Always	Always	Usually	Never	Never	Never	Never	Never	Never	Always	Occasionally	Never	Never	Never	Never	Strongly agree	Strongly disagree	Agree	Disagree	Strongly agree	Agree	Strongly disagree	Strongly disagree	Agree
6	6	Male	Friend/neighbour		Yes	Domestic short/long hair		Yes	Restricted access	Yes	No		N/A	Yes	Spraying in the house	No	Once	Occasionally	Occasionally	Never	Never	Never	Never	Normal	5 (e.g. the coat is shiny and silky with no mats or bald patches)	Always	Usually	Never	Occasionally	Never	Occasionally	Occasionally	Occasionally	Occasionally	Occasionally	Never	Never	Never	Occasionally	Occasionally	Neither agree nor disagree	Neither agree nor disagree	Agree	Disagree	Agree	Neither agree nor disagree	Neither agree nor disagree	Disagree	Neither agree nor disagree
6	6	Male	Other (please specify)	Brought into work	Yes	Domestic short/long hair		Yes	Restricted access	Yes	Yes	History of cystitis/blocked bladder	No	No		N/A	Once	Never	Never	Never	Occasionally	Never	Once	Overweight	5 (e.g. the coat is shiny and silky with no mats or bald patches)	Occasionally	Occasionally	Occasionally	Occasionally	Never	Never	Never	Never	Once	Always	Occasionally	Never	Never	Never	Always	Neither agree nor disagree	Disagree	Strongly agree	Disagree	Agree	Agree	Neither agree nor disagree	Disagree	Agree
12	12	Female	Other (please specify)	paper advertisement	Yes	Domestic short/long hair		No	N/A	Yes	No		N/A	Yes	aggressive to other cats	No	Never	Never	Never	Never	Once	Never	Never	Normal	4 (e.g. the coat is generally shiny and silky, but can occasionally be a bit dirty or greasy, but there are no mats or bald patches)	Never	Never	Usually	Always	Occasionally	Occasionally	Once	Once	Usually	Usually	Always	Always	Once	Usually	Always	Strongly agree	Disagree	Strongly disagree	Strongly agree	Neither agree nor disagree	Strongly disagree	Agree	Agree	Strongly disagree
9	2	Female	Rehoming centre		Yes	Domestic short/long hair		Yes	Constant access	Yes	No		N/A	No		N/A	Never	Never	Never	Never	Occasionally	Never	Never	Overweight	5 (e.g. the coat is shiny and silky with no mats or bald patches)	Usually	Occasionally	Usually	Never	Never	Never	Never	Never	Never	Always	Never	Never	Never	Never	Never	Disagree	Neither agree nor disagree	Agree	Disagree	Strongly agree	Neither agree nor disagree	Neither agree nor disagree	Strongly disagree	Strongly agree
12	12	Female	Friend/neighbour		Yes	Domestic short/long hair		Yes	Restricted access	Yes	No		N/A	No		N/A	Never	Never	Never	Never	Occasionally	Never	Never	Overweight	4 (e.g. the coat is generally shiny and silky, but can occasionally be a bit dirty or greasy, but there are no mats or bald patches)	Once	Once	Always	Once	Never	Never	Never	Never	Occasionally	Usually	Once	Never	Never	Never	Occasionally	Strongly agree	Neither agree nor disagree	Disagree	Disagree	Strongly agree	Strongly agree	Disagree	Disagree	Strongly agree
1	1	Male	Friend/neighbour		No	Domestic short/long hair		Yes	Restricted access	Yes	No		Unsure	No		No	Never	Never	Never	Never	Never	Never	Never	Underweight	5 (e.g. the coat is shiny and silky with no mats or bald patches)	Always	Always	Always	Occasionally	Never	Never	Never	Never	Occasionally	Usually	Occasionally	Occasionally	Never	Never	Occasionally	Agree	Disagree	Neither agree nor disagree	Neither agree nor disagree	Strongly agree	Agree	Neither agree nor disagree	Strongly disagree	Neither agree nor disagree
5	5	Female	Breeder		Yes	Domestic short/long hair		Yes	Constant access	Yes	No		N/A	Yes	toileting in unsuitable places	N/A	Once	Occasionally	Never	Often	Occasionally	Never	Never	Normal	5 (e.g. the coat is shiny and silky with no mats or bald patches)	Occasionally	Occasionally	Occasionally	Never	Occasionally	Never	Never	Never	Occasionally	Usually	Never	Never	Never	Never	Usually	Agree	Neither agree nor disagree	Strongly disagree	Disagree	Strongly agree	Strongly agree	Disagree	Disagree	Neither agree nor disagree
19	11	Male	Rehoming centre		Yes	Domestic short/long hair		Yes	Restricted access	No	No		N/A	No		N/A	Never	Never	Never	Never	Occasionally	Never	Never	Normal	5 (e.g. the coat is shiny and silky with no mats or bald patches)	Always	Occasionally	Occasionally	Never	Never	Never	Never	Never	Occasionally	Usually	Never	Never	Never	Never	Usually	Agree	Strongly disagree	Strongly agree	Disagree	Strongly agree	Strongly agree	Strongly disagree	Strongly disagree	Strongly agree
9	5	Female	Rehoming centre		Yes	Domestic short/long hair		Yes	Restricted access	No	No		N/A	No		N/A	Never	Never	Never	Never	Occasionally	Never	Never	Normal	5 (e.g. the coat is shiny and silky with no mats or bald patches)	Occasionally	Always	Usually	Never	Never	Never	Never	Never	Occasionally	Always	Once	Never	Never	Never	Occasionally	Agree	Disagree	Agree	Strongly disagree	Strongly agree	Strongly agree	Disagree	Strongly disagree	Strongly agree
6	5	Female	Friend/neighbour		Yes	Domestic short/long hair		Yes	Constant access	No	No		N/A	No		N/A	Never	Never	Never	Never	Occasionally	Never	Never	Normal	5 (e.g. the coat is shiny and silky with no mats or bald patches)	Always	Always	Occasionally	Occasionally	Once	Once	Never	Never	Occasionally	Usually	Occasionally	Never	Never	Never	Occasionally	Disagree	Disagree	Neither agree nor disagree	Disagree	Agree	Agree	Neither agree nor disagree	Strongly disagree	Disagree
1	1	Male	Friend/neighbour		Yes	Domestic short/long hair		No	N/A	Yes	No		N/A	No		N/A	Never	Never	Never	Once	Never	Never	Never	Normal	5 (e.g. the coat is shiny and silky with no mats or bald patches)	Always	Always	Occasionally	Occasionally	Never	Occasionally	Once	Once	Usually	Always	Occasionally	Never	Never	Never	Never	Strongly agree	Strongly disagree	Strongly agree	Strongly disagree	Strongly agree	Strongly agree	Neither agree nor disagree	Strongly disagree	Strongly agree
10	7	Male	Other (please specify)	Brother-in-law moved house	Yes	Domestic short/long hair		Yes	Restricted access	Yes	Yes	Type 1 diabetes	No	No		No	Never	Once	Never	Never	Once	Never	Never	Normal	4 (e.g. the coat is generally shiny and silky, but can occasionally be a bit dirty or greasy, but there are no mats or bald patches)	Usually	Occasionally	Occasionally	Occasionally	Never	Occasionally	Occasionally	Never	Always	Usually	Occasionally	Never	Never	Never	Usually	Strongly agree	Strongly disagree	Agree	Disagree	Agree	Agree	Neither agree nor disagree	Strongly disagree	Strongly agree
6	3	Male	Rehoming centre		Yes	Domestic short/long hair		Yes	Restricted access	Yes	Yes	Heart murmur	Yes	No		N/A	Never	Never	Never	Never	Occasionally	Once	Once	Normal	5 (e.g. the coat is shiny and silky with no mats or bald patches)	Always	Usually	Usually	Never	Occasionally	Never	Never	Never	Occasionally	Always	Occasionally	Never	Never	Never	Occasionally	Disagree	Neither agree nor disagree	Neither agree nor disagree	Disagree	Agree	Neither agree nor disagree	Disagree	Strongly disagree	Strongly agree
6	5	Male	Friend/neighbour		Yes	Domestic short/long hair		Yes	Constant access	No	No		N/A	Yes	Very scared if men/strangers	Yes	Never	Never	Never	Never	Occasionally	Once	Never	Normal	2 (e.g. the coat is generally quite dirty, and/or greasy, and/or several mats and/or several bald patches)	Usually	Occasionally	Usually	Once	Once	Once	Occasionally	Occasionally	Occasionally	Usually	Occasionally	Never	Never	Once	Occasionally	Agree	Strongly agree	Disagree	Disagree	Strongly agree	Agree	Agree	Strongly disagree	Strongly agree
10	7	Male	Other (please specify)	Lost cat that adopted us.	Yes	Domestic short/long hair		Yes	Restricted access	No	No		N/A	Yes	Nervous of men and sudden noises.	Unsure	Never	Never	Never	Never	Never	Never	Never	Normal	5 (e.g. the coat is shiny and silky with no mats or bald patches)	Once	Never	Never	Never	Never	Never	Usually	Never	Once	Occasionally	Occasionally	Once	Never	Never	Usually
1	1	Female	Other (please specify)	I bred her myself	No	Other (please specify)	Siamese	No	N/A	Yes	Yes	Allergy to cereals causes upset stomach	No	No		N/A	Never	Once	Never	Never	Never	Occasionally	Never	Normal	5 (e.g. the coat is shiny and silky with no mats or bald patches)	Always	Always	Always	Once	Never	Never	Never	Never	Never	Usually	Never	Never	Never	Never	Never	Strongly agree	Strongly disagree	Neither agree nor disagree	Strongly disagree	Strongly agree	Strongly agree	Disagree	Strongly disagree	Neither agree nor disagree
14	10	Female	Other (please specify)	Came to back door each day and 2 weeks later we had a cat flap fitted. She wasn't a stray	Yes	Domestic short/long hair		Yes	Constant access	Yes	Yes	Ckd	No	No		No	Once	Once	Never	Occasionally	Occasionally	Once	Occasionally	Normal	5 (e.g. the coat is shiny and silky with no mats or bald patches)	Usually	Occasionally	Occasionally	Occasionally	Occasionally	Occasionally	Occasionally	Never	Occasionally	Always	Once	Never	Never	Never	Usually	Neither agree nor disagree	Neither agree nor disagree	Neither agree nor disagree	Disagree	Strongly agree	Neither agree nor disagree	Neither agree nor disagree	Strongly disagree	Strongly agree
12	2	Male	Rehoming centre		Yes	Domestic short/long hair		Yes	Restricted access	Yes	No		N/A	No		N/A	Never	Never	Never	Never	Never	Never	Never	Overweight	4 (e.g. the coat is generally shiny and silky, but can occasionally be a bit dirty or greasy, but there are no mats or bald patches)	Usually	Usually	Occasionally	Never	Occasionally	Occasionally	Occasionally	Never	Occasionally	Usually	Never	Never	Never	Never	Never	Strongly disagree	Neither agree nor disagree	Strongly disagree	Agree	Strongly agree	Disagree	Disagree	Strongly disagree	Strongly agree
3	3	Female	Other (please specify)	Found her	Yes	Domestic short/long hair		Yes	Restricted access	Yes	No		No	No		No	Never	Never	Never	Never	Occasionally	Never	Once	Normal	5 (e.g. the coat is shiny and silky with no mats or bald patches)	Always	Always	Never	Never	Never	Occasionally	Occasionally	Occasionally	Usually	Usually	Never	Occasionally	Never	Never	Always	Agree	Agree	Agree	Disagree	Agree	Neither agree nor disagree	Neither agree nor disagree	Disagree	Neither agree nor disagree
5	2	Female	Other (please specify)	Gumtree	Yes	Domestic short/long hair		No	Restricted access	Yes	No		N/A	Yes	Sprays blood when stressed.	Unsure	Occasionally	Occasionally	Occasionally	Never	Often	Never	Never	Overweight	5 (e.g. the coat is shiny and silky with no mats or bald patches)	Usually	Usually	Usually	Never	Never	Never	Occasionally	Never	Always	Always	Occasionally	Occasionally	Never	Never	Usually	Neither agree nor disagree	Disagree	Disagree	Neither agree nor disagree	Strongly agree	Strongly agree	Neither agree nor disagree	Strongly disagree	Strongly agree
2	2	Female	Other (please specify)	Moved to the countryside and there was a litter of kittens without a mum, didn't want cats as I have dogs but they didn't leave, I now have cats but we moved to the City awww :')	Yes	Other (please specify)	Common European	No	N/A	Yes	No		No	No	Initially yes. Took 8 months to touch her.	Yes	Never	Once	Never	Never	Never	Never	Never	Normal	5 (e.g. the coat is shiny and silky with no mats or bald patches)	Always	Usually	Once	Once	Never	Never	Never	Never	Occasionally	Occasionally	Once	Never	Never	Never	Once	Neither agree nor disagree	Neither agree nor disagree	Agree	Disagree	Agree	Agree	Neither agree nor disagree	Strongly disagree	Strongly agree
4	3	Female	Rehoming centre		Yes	Domestic short/long hair		No	N/A	Yes	Yes	gingivitis	Yes	No		N/A	Never	Never	Never	Never	Never	Never	Never	Underweight	5 (e.g. the coat is shiny and silky with no mats or bald patches)	Always	Occasionally	Never	Never	Never	Never	Never	Never	Never	Usually	Usually	Never	Never	Never	Occasionally	Agree	Strongly disagree	Strongly agree	Strongly disagree	Agree	Agree	Disagree	Strongly disagree	Strongly agree
2	2	Male	Other (please specify)	Found as a kitten	Yes	Domestic short/long hair		Yes	Constant access	No	No		N/A	No		N/A	Never	Never	Never	Never	Occasionally	Never	Never	Normal	4 (e.g. the coat is generally shiny and silky, but can occasionally be a bit dirty or greasy, but there are no mats or bald patches)	Always	Usually	Always	Never	Once	Never	Once	Never	Occasionally	Usually	Once	Never	Never	Never	Occasionally	Agree	Strongly disagree	Strongly agree	Disagree	Agree	Strongly agree	Neither agree nor disagree	Strongly disagree	Neither agree nor disagree
9	9	Male	Rehoming centre		Yes	Domestic short/long hair		Yes	Restricted access	Yes	No		No	Yes	aggression	N/A	Never	Never	Never	Never	Occasionally	Never	Never	Normal	5 (e.g. the coat is shiny and silky with no mats or bald patches)	Always	Usually	Usually	Usually	Occasionally	Occasionally	Never	Occasionally	Occasionally	Usually	Occasionally	Never	Never	Occasionally	Occasionally	Disagree	Disagree	Agree	Disagree	Agree	Disagree	Disagree	Neither agree nor disagree	Neither agree nor disagree
12	7	Female	Rehoming centre		Yes	Domestic short/long hair		Yes	Constant access	Yes	Yes	calcivirus	Yes	No		N/A	Never	Never	Never	Occasionally	Occasionally	Never	Never	Normal	4 (e.g. the coat is generally shiny and silky, but can occasionally be a bit dirty or greasy, but there are no mats or bald patches)	Occasionally	Occasionally	Usually	Never	Never	Never	Never	Never	Never	Always	Once	Never	Never	Never	Occasionally	Strongly agree	Neither agree nor disagree	Agree	Disagree	Strongly agree	Strongly agree	Strongly disagree	Strongly disagree	Strongly agree
3	1	Male	Rehoming centre		Yes	Domestic short/long hair		Yes	Restricted access	Yes	No		N/A	No		N/A	Never	Never	Never	Never	Occasionally	Occasionally	Never	Normal	5 (e.g. the coat is shiny and silky with no mats or bald patches)	Always	Usually	Occasionally	Never	Never	Never	Never	Never	Occasionally	Usually	Always	Never	Never	Never	Occasionally	Disagree	Disagree	Agree	Disagree	Agree	Neither agree nor disagree	Agree	Neither agree nor disagree	Neither agree nor disagree
8	8	Female	Other (please specify)	Pet shop	Yes	Domestic short/long hair		Yes	Restricted access	Yes	No		N/A	No		N/A	Once	Never	Never	Occasionally	Occasionally	Occasionally	Never	Normal	5 (e.g. the coat is shiny and silky with no mats or bald patches)	Occasionally	Usually	Usually	Never	Occasionally	Occasionally	Never	Once	Occasionally	Always	Occasionally	Never	Never	Never	Occasionally	Strongly agree	Disagree	Agree	Disagree	Strongly agree	Strongly agree	Agree	Strongly disagree	Neither agree nor disagree
7	1	Male	Rehoming centre		Yes	Domestic short/long hair		Yes	Constant access	No	No		N/A	No		N/A	Never	Never	Never	Never	Once	Once	Never	Normal	4 (e.g. the coat is generally shiny and silky, but can occasionally be a bit dirty or greasy, but there are no mats or bald patches)	Always	Occasionally	Occasionally	Usually	Never	Never	Occasionally	Occasionally	Occasionally	Occasionally	Once	Never	Never	Never	Never	Disagree	Disagree	Agree	Disagree	Agree	Neither agree nor disagree	Disagree	Strongly disagree	Agree
2	1	Male	Rehoming centre		Yes	Domestic short/long hair		Yes	Constant access	No	No		N/A	No		N/A	Never	Once	Once	Once	Once	Never	Never	Normal	4 (e.g. the coat is generally shiny and silky, but can occasionally be a bit dirty or greasy, but there are no mats or bald patches)	Usually	Usually	Occasionally	Once	Never	Never	Never	Never	Usually	Usually	Once	Never	Never	Never	Usually	Agree	Disagree	Neither agree nor disagree	Disagree	Strongly agree	Agree	Neither agree nor disagree	Strongly disagree	Agree
7	7	Female	Rehoming centre		Yes	Domestic short/long hair		Yes	Constant access	No	No		Yes	No		N/A	Never	Never	Never	Never	Never	Never	Never	Overweight	5 (e.g. the coat is shiny and silky with no mats or bald patches)	Always	Always	Usually	Never	Never	Never	Never	Never	Never	Always	Always	Never	Never	Never	Occasionally	Strongly agree	Strongly disagree	Neither agree nor disagree	Disagree	Strongly agree	Strongly agree	Disagree	Strongly disagree	Strongly agree
2	1	Male	Other (please specify)	Foster based rescue	Yes	Domestic short/long hair		No	N/A	Yes	No		N/A	No		N/A	Never	Never	Never	Never	Occasionally	Occasionally	Never	Overweight	5 (e.g. the coat is shiny and silky with no mats or bald patches)	Always	Always	Always	Never	Never	Never	Never	Never	Occasionally	Always	Occasionally	Never	Never	Never	Occasionally	Strongly agree	Neither agree nor disagree	Agree	Neither agree nor disagree	Strongly agree	Strongly agree	Neither agree nor disagree	Strongly disagree	Strongly agree
1	1	Male	Friend/neighbour		Yes	Domestic short/long hair		Yes	Restricted access	Yes	No		N/A	Yes	Biting	No	Never	Occasionally	Occasionally	Occasionally	Occasionally	Never	Never	Normal	5 (e.g. the coat is shiny and silky with no mats or bald patches)	Always	Never	Occasionally	Always	Occasionally	Occasionally	Occasionally	Occasionally	Never	Once	Never	Always	Always	Always	Occasionally	Neither agree nor disagree	Strongly disagree	Neither agree nor disagree	Neither agree nor disagree	Neither agree nor disagree	Neither agree nor disagree	Agree	Agree	Strongly disagree
4	4	Female	Rehoming centre		Yes	Domestic short/long hair		Yes	Constant access	No	No		N/A	No		N/A	Never	Never	Never	Never	Never	Never	Never	Normal	5 (e.g. the coat is shiny and silky with no mats or bald patches)	Always	Always	Always	Occasionally	Never	Never	Never	Never	Occasionally	Usually	Occasionally	Never	Never	Never	Never	Strongly agree	Strongly disagree	Strongly agree	Strongly disagree	Agree	Strongly agree	Disagree	Strongly disagree	Agree
8	8	Female	Friend/neighbour		Yes	Domestic short/long hair		Yes	Constant access	Yes	No		No	No		No	Never	Never	Never	Never	Occasionally	Occasionally	Never	Normal	5 (e.g. the coat is shiny and silky with no mats or bald patches)	Usually	Occasionally	Occasionally	Never	Never	Never	Once	Never	Occasionally	Occasionally	Never	Never	Never	Never	Never	Disagree	Disagree	Strongly agree	Disagree	Strongly agree	Agree	Disagree	Strongly disagree	Strongly disagree
3	3	Male	Other (please specify)	Strayed into our driveway	Yes	Domestic short/long hair		Yes	Restricted access	No	No		N/A	No		N/A	Never	Never	Occasionally	Occasionally	Occasionally	Never	Never	Underweight	4 (e.g. the coat is generally shiny and silky, but can occasionally be a bit dirty or greasy, but there are no mats or bald patches)	Usually	Always	Always	Never	Never	Never	Never	Never	Occasionally	Usually	Occasionally	Never	Never	Never	Occasionally	Agree	Disagree	Agree	Disagree	Agree	Agree	Disagree	Strongly disagree	Disagree
7	7	Female	Other (please specify)	Brother	Yes	Domestic short/long hair		No	N/A	Yes	Yes	Renal failure	No	No		N/A	Never	Never	Never	Never	Occasionally	Never	Never	Underweight	5 (e.g. the coat is shiny and silky with no mats or bald patches)	Always	Usually	Occasionally	Never	Never	Never	Never	Never	Occasionally	Always	Once	Never	Never	Never	Always	Disagree	Neither agree nor disagree	Agree	Disagree	Strongly agree	Agree	Disagree	Strongly disagree	Strongly agree
3	3	Male	Rehoming centre		Yes	Domestic short/long hair		No	N/A	Yes	No		N/A	No		N/A	Never	Never	Never	Never	Occasionally	Never	Never	Normal	5 (e.g. the coat is shiny and silky with no mats or bald patches)	Usually	Usually	Usually	Occasionally	Occasionally	Occasionally	Never	Never	Never	Usually	Occasionally	Never	Never	Never	Never	Strongly agree	Disagree	Neither agree nor disagree	Disagree	Strongly agree	Strongly agree	Neither agree nor disagree	Strongly disagree	Agree
13	12	Female	Other (please specify)	Ferrel from back garden	Yes	Domestic short/long hair		No	N/A	Yes	Yes	Back problems	Unsure	No		N/A	Never	Never	Never	Never	Occasionally	Once	Never	Normal	5 (e.g. the coat is shiny and silky with no mats or bald patches)	Always	Always	Always	Never	Never	Never	Never	Never	Never	Never	Occasionally	Never	Never	Never	Never	Strongly disagree	Strongly agree	Disagree	Disagree	Strongly agree	Disagree	Disagree	Strongly disagree	Strongly agree
8	7	Female	Rehoming centre		Yes	Domestic short/long hair		Yes	Restricted access	Yes	Yes	FIV	Yes	No		N/A	Never	Never	Never	Never	Never	Never	Never	Normal	5 (e.g. the coat is shiny and silky with no mats or bald patches)	Usually	Occasionally	Occasionally	Once	Never	Never	Never	Never	Never	Usually	Once	Never	Never	Never	Never	Agree	Agree	Strongly disagree	Strongly disagree	Strongly agree	Neither agree nor disagree	Strongly disagree	Strongly disagree	Strongly agree
1	1	Female	Rehoming centre		Yes	Domestic short/long hair		Yes	Restricted access	Yes	No		N/A	Yes	Urination in sinks	No	Never	Often	Never	Occasionally	Never	Never	Occasionally	Underweight	5 (e.g. the coat is shiny and silky with no mats or bald patches)	Always	Always	Never	Occasionally	Once	Occasionally	Occasionally	Occasionally	Always	Always	Always	Never	Never	Never	Occasionally	Agree	Agree	Disagree	Disagree	Strongly agree	Agree	Neither agree nor disagree	Strongly disagree	Agree
4	4	Female	Friend/neighbour		Yes	Domestic short/long hair		Yes	Constant access	Yes	No		N/A	No		N/A	Never	Never	Never	Never	Once	Once	Never	Overweight	5 (e.g. the coat is shiny and silky with no mats or bald patches)	Always	Occasionally	Usually	Occasionally	Occasionally	Occasionally	Occasionally	Never	Never	Occasionally	Occasionally	Never	Never	Never	Occasionally	Strongly disagree	Agree	Disagree	Agree	Neither agree nor disagree	Strongly disagree	Neither agree nor disagree	Disagree	Agree
11	11	Male	Friend/neighbour		Yes	Domestic short/long hair		Yes	Constant access	No	No		N/A	No		N/A	Never	Never	Never	Once	Never	Never	Never	Normal	3 (e.g. the coat is slightly dirty and/or greasy, and/or a few mats and/or a few bald patches)	Usually	Usually	Never	Once	Never	Never	Never	Never	Occasionally	Occasionally	Occasionally	Never	Never	Never	Never	Strongly agree	Agree	Disagree	Agree	Strongly agree	Agree	Disagree	Strongly disagree	Strongly agree
8	8	Male	Friend/neighbour		Yes	Domestic short/long hair		Yes	Constant access	No	Yes	Cystitis, pyelonephritis, operated 3 months ago for multiple abscesses on the liver, peritonitis, inflammation gall bladder.	No	Yes	Peeing in the dogs bed or in the laundry basket	No	Once	Occasionally	Never	Never	Occasionally	Never	Never	Normal	5 (e.g. the coat is shiny and silky with no mats or bald patches)	Occasionally	Occasionally	Occasionally	Never	Never	Occasionally	Never	Never	Usually	Usually	Never	Never	Never	Never	Usually	Agree	Strongly agree	Strongly disagree	Agree	Agree	Agree	Disagree	Strongly disagree	Strongly agree
12	12	Male	Breeder		Yes	Other (please specify)	Persian	Yes	Restricted access	Yes	Yes	Cancer / breast tumor	No	No		No	Never	Occasionally	Always	Never	Occasionally	Occasionally	Never	Normal	4 (e.g. the coat is generally shiny and silky, but can occasionally be a bit dirty or greasy, but there are no mats or bald patches)	Occasionally	Usually	Never	Occasionally	Never	Never	Never	Never	Never	Usually	Never	Never	Never	Never	Occasionally	Agree	Neither agree nor disagree	Neither agree nor disagree	Strongly disagree	Strongly agree	Neither agree nor disagree	Neither agree nor disagree	Strongly disagree	Neither agree nor disagree
2	2	Male	Breeder		Yes	Other (please specify)	Serengeti	Yes	Restricted access	Yes	No		N/A	Yes	He is more fearful than most cats	No	Never	Never	Never	Never	Occasionally	Never	Never	Normal	5 (e.g. the coat is shiny and silky with no mats or bald patches)	Always	Usually	Occasionally	Once	Never	Never	Occasionally	Never	Never	Usually	Occasionally	Never	Never	Never	Occasionally	Disagree	Agree	Disagree	Strongly disagree	Agree	Neither agree nor disagree	Disagree	Neither agree nor disagree	Neither agree nor disagree
1	1	Male	Rehoming centre		Yes	Domestic short/long hair		Yes	Constant access	Yes	No		N/A	No		N/A	Never	Never	Never	Once	Occasionally	Occasionally	Never	Normal	5 (e.g. the coat is shiny and silky with no mats or bald patches)	Always	Usually	Never	Occasionally	Once	Occasionally	Usually	Once	Usually	Usually	Occasionally	Occasionally	Never	Once	Always	Agree	Disagree	Neither agree nor disagree	Neither agree nor disagree	Agree	Neither agree nor disagree	Agree	Neither agree nor disagree	Agree
1	1	Male	Other (please specify)	Born in our house (as son of a semi-feral cat)	Yes	Other (please specify)	"farm mix"	Yes	Constant access	Yes	No		N/A	No		N/A	Never	Never	Never	Never	Occasionally	Never	Never	Underweight	4 (e.g. the coat is generally shiny and silky, but can occasionally be a bit dirty or greasy, but there are no mats or bald patches)	Always	Usually	Usually	Occasionally	Never	Never	Never	Never	Occasionally	Usually	Occasionally	Occasionally	Never	Never	Never	Agree	Strongly disagree	Strongly agree	Strongly disagree	Agree	Strongly agree	Disagree	Strongly disagree	Disagree
9	9	Female	Friend/neighbour		Yes	Domestic short/long hair		Yes	Constant access	Yes	Yes	Arthrits	No	No		N/A	Never	Once	Never	Never	Occasionally	Once	Never	Normal	5 (e.g. the coat is shiny and silky with no mats or bald patches)	Always	Occasionally	Always	Once	Usually	Usually	Occasionally	Never	Occasionally	Usually	Occasionally	Once	Never	Never	Occasionally
8	8	Female	Breeder		Yes	Other (please specify)	Bengal	No	N/A	Yes	Yes	Eosinophilic granuloma	No	Yes	Urinating out of the litterbox	No	Never	Occasionally	Occasionally	Once	Often	Occasionally	Never	Underweight	3 (e.g. the coat is slightly dirty and/or greasy, and/or a few mats and/or a few bald patches)	Usually	Usually	Always	Occasionally	Occasionally	Occasionally	Never	Never	Occasionally	Usually	Once	Never	Never	Once	Occasionally	Agree	Disagree	Disagree	Neither agree nor disagree	Agree	Agree	Disagree	Disagree	Agree
4	4	Female	Breeder		Yes	Other (please specify)	Tonkinese	No	N/A	Yes	No		N/A	No		N/A	Never	Never	Never	Never	Once	Once	Never	Normal	5 (e.g. the coat is shiny and silky with no mats or bald patches)	Always	Usually	Usually	Never	Never	Never	Never	Never	Occasionally	Usually	Once	Never	Never	Never	Once	Strongly agree	Strongly disagree	Agree	Strongly disagree	Strongly agree	Strongly agree	Disagree	Strongly disagree	Agree
10	10	Female	Friend/neighbour		Yes	Domestic short/long hair		Yes	Restricted access	Yes	No		N/A	No		N/A	Never	Occasionally	Never	Never	Occasionally	Once	Never	Normal	5 (e.g. the coat is shiny and silky with no mats or bald patches)	Occasionally	Usually	Occasionally	Occasionally	Never	Never	Never	Never	Occasionally	Usually	Never	Never	Never	Never	Never	Agree	Disagree	Neither agree nor disagree	Disagree	Agree	Neither agree nor disagree	Strongly agree	Strongly agree	Neither agree nor disagree
5	5	Male	Other (please specify)	From the street	Yes	Domestic short/long hair		No	N/A	Yes	Yes	Chronic gingivitis/FORL	No	No		N/A	Never	Never	Never	Never	Occasionally	Once	Never	Overweight	5 (e.g. the coat is shiny and silky with no mats or bald patches)	Usually	Usually	Occasionally	Always	Occasionally	Occasionally	Occasionally	Occasionally	Occasionally	Usually	Occasionally	Occasionally	Occasionally	Occasionally	Occasionally	Agree	Neither agree nor disagree	Strongly agree	Agree	Neither agree nor disagree	Disagree	Neither agree nor disagree	Disagree	Agree
5	5	Female	Other (please specify)	found her stray on the street	Yes	Domestic short/long hair		No	N/A	Yes	No		N/A	No		N/A	Never	Never	Never	Never	Never	Never	Never	Very overweight	5 (e.g. the coat is shiny and silky with no mats or bald patches)	Always	Occasionally	Always	Never	Usually	Always	Always	Occasionally	Always	Usually	Usually	Never	Never	Once	Always	Strongly disagree	Agree	Neither agree nor disagree	Disagree	Disagree	Agree	Strongly agree	Strongly disagree	Neither agree nor disagree
11	11	Female	Other (please specify)	Family	Yes	Domestic short/long hair		Yes	Restricted access	Yes	No		N/A	No		N/A	Never	Never	Never	Never	Once	Once	Never	Normal	5 (e.g. the coat is shiny and silky with no mats or bald patches)	Occasionally	Occasionally	Never	Occasionally	Once	Never	Occasionally	Never	Usually	Usually	Never	Never	Never	Never	Never	Agree	Agree	Disagree	Strongly agree	Agree	Agree	Neither agree nor disagree	Disagree	Neither agree nor disagree
1	1	Male	Other (please specify)	street	Yes	Domestic short/long hair		Yes	Restricted access	Yes	No		N/A	Yes	house soiling	No	Never	Occasionally	Never	Never	Once	Never	Never	Normal	5 (e.g. the coat is shiny and silky with no mats or bald patches)	Usually	Always	Once	Never	Never	Never	Once	Never	Usually	Usually	Usually	Never	Once	Never	Once	Agree	Neither agree nor disagree	Disagree	Neither agree nor disagree	Agree	Agree	Disagree	Strongly disagree	Neither agree nor disagree
5	3	Female	Other (please specify)	street	Yes	Domestic short/long hair		No	N/A	Yes	No		N/A	No		N/A	Never	Never	Never	Never	Never	Once	Once	Normal	5 (e.g. the coat is shiny and silky with no mats or bald patches)	Always	Occasionally	Usually	Always	Occasionally	Never	Never	Never	Once	Usually	Never	Never	Never	Once	Occasionally	Neither agree nor disagree	Neither agree nor disagree	Disagree	Neither agree nor disagree	Disagree	Disagree	Disagree	Disagree	Neither agree nor disagree
1	1	Male	Breeder		Yes	Other (please specify)	Sphynx	No	N/A	Yes	No		N/A	No		N/A	Never	Never	Never	Never	Never	Never	Never	Normal	4 (e.g. the coat is generally shiny and silky, but can occasionally be a bit dirty or greasy, but there are no mats or bald patches)	Always	Always	Always	Never	Never	Never	Never	Never	Occasionally	Always	Once	Never	Never	Never	Occasionally	Strongly agree	Strongly disagree	Agree	Strongly disagree	Strongly agree	Strongly agree	Neither agree nor disagree	Strongly disagree	Agree
12	12	Female	Other (please specify)	Born in garden from farm cat	Yes	Domestic short/long hair		Yes	Constant access	Yes	No		N/A	Yes	Very very nervous of everything	No	Never	Never	Never	Never	Never	Never	Occasionally	Very overweight	4 (e.g. the coat is generally shiny and silky, but can occasionally be a bit dirty or greasy, but there are no mats or bald patches)	Never	Occasionally	Occasionally	Never	Never	Never	Never	Never	Never	Occasionally	Never	Never	Never	Never	Occasionally	Strongly disagree	Strongly agree	Strongly disagree	Disagree	Strongly agree	Agree	Neither agree nor disagree	Agree	Disagree
10	8	Male	Other (please specify)	Retired blood donor	Yes	Domestic short/long hair		Yes	Restricted access	Yes	No		N/A	Yes		Yes	Once	Occasionally	Never	Never	Occasionally	Occasionally	Never	Overweight	4 (e.g. the coat is generally shiny and silky, but can occasionally be a bit dirty or greasy, but there are no mats or bald patches)	Always	Usually	Occasionally	Usually	Never	Never	Never	Occasionally	Occasionally	Usually	Occasionally	Never	Never	Never	Never	Neither agree nor disagree	Neither agree nor disagree	Neither agree nor disagree	Disagree	Neither agree nor disagree	Disagree	Disagree	Disagree	Agree
1	1	Female	Breeder		Yes	Other (please specify)	Maine coon	No	N/A	Yes	No		N/A	No		N/A	Never	Once	Once	Once	Once	Once	Never	Normal	5 (e.g. the coat is shiny and silky with no mats or bald patches)	Always	Always	Occasionally	Never	Occasionally	Occasionally	Occasionally	Never	Always	Occasionally	Occasionally	Never	Never	Never	Always	Agree	Agree	Agree	Disagree	Agree	Strongly agree	Strongly agree	Disagree	Strongly agree
13	3	Female	Other (please specify)	humane league	Yes	Domestic short/long hair		Yes	Restricted access	Yes	Yes	always sneezing	Unsure	No		N/A	Never	Never	Never	Occasionally	Often	Never	Never	Underweight	5 (e.g. the coat is shiny and silky with no mats or bald patches)	Always	Occasionally	Once	Never	Once	Never	Never	Never	Occasionally	Always	Never	Never	Never	Never	Never	Strongly agree	Disagree	Neither agree nor disagree	Disagree	Strongly agree	Strongly agree	Agree	Strongly disagree	Strongly agree
9	8	Male	Other (please specify)	Found him in a field as a kitten	Yes	Domestic short/long hair		No	N/A	Yes	No		N/A	No		N/A	Never	Once	Never	Never	Once	Never	Never	Overweight	5 (e.g. the coat is shiny and silky with no mats or bald patches)	Occasionally	Usually	Never	Never	Never	Once	Once	Never	Usually	Usually	Never	Never	Never	Never	Occasionally
7	7	Male	Breeder		Yes	Other (please specify)	Abyssinian	No	N/A	Yes	No		N/A	No		N/A	Never	Never	Never	Never	Occasionally	Never	Never	Normal	5 (e.g. the coat is shiny and silky with no mats or bald patches)	Always	Always	Usually	Never	Never	Never	Never	Never	Never	Always	Never	Never	Never	Never	Occasionally	Strongly agree	Strongly disagree	Strongly agree	Strongly disagree	Strongly agree	Strongly agree	Strongly disagree	Strongly disagree	Strongly agree
12	11	Male	Other (please specify)	Adoption	Yes	Domestic short/long hair		No	Restricted access	Yes	No		N/A	No		N/A	Once	Never	Never	Never	Occasionally	Never	Never	Normal	5 (e.g. the coat is shiny and silky with no mats or bald patches)	Usually	Occasionally	Occasionally	Occasionally	Occasionally	Never	Never	Never	Occasionally	Usually	Occasionally	Never	Never	Never	Always	Agree	Neither agree nor disagree	Neither agree nor disagree	Neither agree nor disagree	Agree	Agree	Agree	Strongly disagree	Neither agree nor disagree
9	9	Male	Rehoming centre		Yes	Domestic short/long hair		No	N/A	Yes	No		N/A	No		N/A	Never	Never	Never	Never	Occasionally	Never	Never	Normal	5 (e.g. the coat is shiny and silky with no mats or bald patches)	Always	Always	Always	Never	Never	Never	Never	Never	Never	Always	Never	Never	Never	Never	Never	Strongly agree	Strongly disagree	Strongly agree	Strongly disagree	Strongly agree	Strongly agree	Strongly disagree	Strongly disagree	Strongly agree
7	7	Male	Rehoming centre		Yes	Other (please specify)	Ragdoll mix	Yes	Restricted access	Yes	Yes	Allergies	Yes	No		N/A	Never	Never	Never	Never	Occasionally	Never	Never	Normal	5 (e.g. the coat is shiny and silky with no mats or bald patches)	Occasionally	Occasionally	Never	Always	Always	Always	Always	Always	Occasionally	Occasionally	Always	Always	Always	Always	Always	Neither agree nor disagree	Agree	Disagree	Neither agree nor disagree	Agree	Neither agree nor disagree	Neither agree nor disagree	Disagree	Strongly disagree
7	4	Female	Rehoming centre		Yes	Domestic short/long hair		Yes	Restricted access	Yes	Yes	Soms teeth have been removed. Gingivitis. Under control now	Yes	No		N/A	Never	Never	Never	Never	Occasionally	Never	Never	Normal	5 (e.g. the coat is shiny and silky with no mats or bald patches)	Occasionally	Usually	Occasionally	Never	Never	Never	Occasionally	Never	Usually	Usually	Never	Never	Never	Never	Usually	Agree	Agree	Disagree	Disagree	Agree	Neither agree nor disagree	Agree	Strongly disagree	Strongly agree
7	4	Female	Rehoming centre		Yes	Domestic short/long hair		Yes	Restricted access	Yes	Yes	Some teeth have been removed, gingivitis. Under control now.	Yes	No		N/A	Never	Never	Never	Never	Occasionally	Never	Never	Normal	5 (e.g. the coat is shiny and silky with no mats or bald patches)	Occasionally	Usually	Occasionally	Never	Never	Never	Occasionally	Never	Usually	Usually	Never	Never	Never	Never	Usually	Agree	Agree	Disagree	Disagree	Agree	Disagree	Agree	Strongly disagree	Strongly agree
15	15	Male	Breeder		Yes	Other (please specify)	Balinese	Yes	Constant access	Yes	Yes	Hyperactive thyroid and liver problems	No	No		N/A	Never	Never	Once	Never	Often	Never	Occasionally	Normal	4 (e.g. the coat is generally shiny and silky, but can occasionally be a bit dirty or greasy, but there are no mats or bald patches)	Never	Occasionally	Usually	Never	Never	Never	Never	Never	Occasionally	Usually	Never	Never	Never	Never	Occasionally	Strongly agree	Agree	Agree	Disagree	Strongly agree	Strongly agree	Disagree	Neither agree nor disagree	Neither agree nor disagree
2	2	Male	Other (please specify)	Vets brought in as an RTA stray kitten	Yes	Domestic short/long hair		Yes	Restricted access	Yes	Yes	Femoral head and neck excision	No	No		N/A	Never	Never	Never	Never	Occasionally	Occasionally	Never	Normal	5 (e.g. the coat is shiny and silky with no mats or bald patches)	Always	Always	Always	Never	Never	Never	Never	Never	Occasionally	Usually	Occasionally	Never	Never	Never	Occasionally	Strongly agree	Disagree	Neither agree nor disagree	Disagree	Agree	Agree	Disagree	Disagree	Disagree
5	5	Male	Friend/neighbour		Yes	Domestic short/long hair		Yes	Constant access	No	Yes	Allergies to grasses and dust mites	No	No		N/A	Never	Never	Never	Never	Once	Never	Never	Normal	3 (e.g. the coat is slightly dirty and/or greasy, and/or a few mats and/or a few bald patches)	Occasionally	Usually	Occasionally	Never	Never	Never	Occasionally	Never	Always	Always	Once	Never	Never	Never	Occasionally	Agree	Disagree	Agree	Disagree	Strongly agree	Agree	Disagree	Disagree	Neither agree nor disagree
4	4	Male	Other (please specify)	He is my female cats son so had him from birth	Yes	Domestic short/long hair		Yes	Restricted access	Yes	No		N/A	No		N/A	Never	Never	Never	Never	Occasionally	Never	Never	Overweight	5 (e.g. the coat is shiny and silky with no mats or bald patches)	Usually	Occasionally	Usually	Occasionally	Never	Never	Never	Never	Occasionally	Usually	Never	Always	Never	Never	Always	Strongly disagree	Agree	Disagree	Disagree	Agree	Disagree	Agree	Disagree	Neither agree nor disagree
7	7	Male	Other (please specify)	Rescue	Yes	Domestic short/long hair		Yes	Constant access	No	No		No	No		No	Never	Never	Once	Never	Occasionally	Never	Never	Normal	5 (e.g. the coat is shiny and silky with no mats or bald patches)	Always	Occasionally	Occasionally	Never	Occasionally	Occasionally	Once	Never	Usually	Usually	Occasionally	Never	Never	Once	Always	Neither agree nor disagree	Neither agree nor disagree	Strongly agree	Disagree	Agree	Agree	Neither agree nor disagree	Strongly disagree	Strongly agree
15	15	Female	Friend/neighbour		Yes	Domestic short/long hair		Yes	Constant access	No	No		No	No		No	Never	Never	Never	Never	Occasionally	Never	Never	Normal	5 (e.g. the coat is shiny and silky with no mats or bald patches)	Always	Occasionally	Never	Occasionally	Never	Never	Never	Never	Never	Usually	Never	Never	Never	Never	Never	Neither agree nor disagree	Neither agree nor disagree	Agree	Neither agree nor disagree	Agree	Agree	Neither agree nor disagree	Neither agree nor disagree	Agree
6	5	Female	Rehoming centre		Yes	Domestic short/long hair		Yes	Restricted access	Yes	No		N/A	No		N/A	Never	Never	Never	Never	Occasionally	Once	Never	Normal	4 (e.g. the coat is generally shiny and silky, but can occasionally be a bit dirty or greasy, but there are no mats or bald patches)	Usually	Occasionally	Usually	Occasionally	Never	Never	Never	Never	Occasionally	Usually	Never	Never	Never	Never	Always	Disagree	Neither agree nor disagree	Disagree	Disagree	Agree	Disagree	Neither agree nor disagree	Strongly disagree	Strongly agree
3	3	Male	Other (please specify)	Rescued off the street as a stray	Yes	Domestic short/long hair		Yes	Restricted access	Yes	No		N/A	No		N/A	Never	Never	Never	Never	Never	Never	Never	Normal	5 (e.g. the coat is shiny and silky with no mats or bald patches)	Always	Always	Usually	Never	Occasionally	Occasionally	Occasionally	Never	Usually	Occasionally	Never	Occasionally	Never	Never	Usually	Disagree	Agree	Disagree	Disagree	Neither agree nor disagree	Neither agree nor disagree	Agree	Strongly disagree	Strongly agree
8	5	Female	Friend/neighbour		Yes	Domestic short/long hair		Yes	Constant access	Yes	No		N/A	Yes	Eats too fast and gets sick, I have to be careful not to put out too much food st a time	Yes	Never	Often	Often	Never	Often	Never	Never	Normal	5 (e.g. the coat is shiny and silky with no mats or bald patches)	Occasionally	Usually	Occasionally	Always	Occasionally	Occasionally	Occasionally	Never	Usually	Usually	Usually	Occasionally	Occasionally	Always	Occasionally	Agree	Agree	Strongly disagree	Disagree	Agree	Disagree	Neither agree nor disagree	Strongly disagree	Strongly agree
6	2	Female	Other (please specify)	private rescue	Yes	Domestic short/long hair		Yes	Restricted access	Yes	Yes	sinus cavity issues	Unsure	No		N/A	Never	Never	Never	Occasionally	Often	Occasionally	Never	Normal	5 (e.g. the coat is shiny and silky with no mats or bald patches)	Usually	Usually	Occasionally	Once	Never	Never	Once	Never	Occasionally	Usually	Once	Once	Never	Never	Occasionally	Disagree	Agree	Strongly disagree	Neither agree nor disagree	Strongly agree	Disagree	Neither agree nor disagree	Strongly disagree	Strongly agree
6	5	Male	Other (please specify)	Rescued stray	Yes	Domestic short/long hair		Yes	Restricted access	Yes	No		N/A	Yes	Nervous of humans	Yes	Never	Never	Never	Never	Occasionally	Occasionally	Never	Overweight	5 (e.g. the coat is shiny and silky with no mats or bald patches)	Always	Occasionally	Occasionally	Occasionally	Occasionally	Occasionally	Occasionally	Occasionally	Usually	Usually	Occasionally	Never	Never	Never	Occasionally	Agree	Strongly agree	Disagree	Agree	Agree	Agree	Disagree	Strongly disagree	Strongly agree
3	3	Male	Other (please specify)	Found stray	Yes	Domestic short/long hair		Yes	Restricted access	Yes	No		N/A	No		N/A	Never	Never	Never	Never	Never	Never	Never	Normal	5 (e.g. the coat is shiny and silky with no mats or bald patches)	Usually	Always	Usually	Never	Never	Never	Never	Never	Occasionally	Always	Occasionally	Never	Never	Never	Occasionally	Strongly agree	Neither agree nor disagree	Disagree	Disagree	Strongly agree	Strongly agree	Neither agree nor disagree	Strongly disagree	Strongly agree
5	5	Female	Other (please specify)	Friends friends friend	Yes	Other (please specify)	mixed domestic/maine coon	Yes	Constant access	Yes	No		N/A	No		N/A	Never	Never	Never	Never	Never	Never	Never	Overweight	5 (e.g. the coat is shiny and silky with no mats or bald patches)	Occasionally	Occasionally	Never	Occasionally	Never	Never	Occasionally	Never	Usually	Occasionally	Never	Occasionally	Never	Never	Usually	Strongly disagree	Disagree	Neither agree nor disagree	Neither agree nor disagree	Agree	Strongly disagree	Neither agree nor disagree	Agree	Disagree
2	1	Female	Rehoming centre		Yes	Domestic short/long hair		Yes	Constant access	No	No		N/A	No		N/A	Never	Never	Never	Never	Never	Never	Never	Overweight	5 (e.g. the coat is shiny and silky with no mats or bald patches)	Always	Occasionally	Never	Never	Occasionally	Occasionally	Occasionally	Never	Occasionally	Occasionally	Occasionally	Always	Never	Never	Occasionally	Strongly disagree	Agree	Neither agree nor disagree	Neither agree nor disagree	Agree	Strongly disagree	Disagree	Neither agree nor disagree	Neither agree nor disagree
6	6	Female	Friend/neighbour		Yes	Domestic short/long hair		Yes	Restricted access	No	No		N/A	No		N/A	Never	Never	Never	Occasionally	Never	Occasionally	Never	Overweight	4 (e.g. the coat is generally shiny and silky, but can occasionally be a bit dirty or greasy, but there are no mats or bald patches)	Usually	Usually	Occasionally	Once	Never	Never	Never	Never	Occasionally	Usually	Once	Occasionally	Never	Once	Occasionally	Neither agree nor disagree	Disagree	Disagree	Neither agree nor disagree	Strongly agree	Agree	Neither agree nor disagree	Strongly disagree	Agree
3	3	Male	Other (please specify)	Work at a vets	Yes	Other (please specify)	Tonkineses	Yes	Restricted access	Yes	No		N/A	No		N/A	Never	Occasionally	Never	Never	Occasionally	Never	Never	Normal	5 (e.g. the coat is shiny and silky with no mats or bald patches)	Usually	Usually	Usually	Never	Never	Never	Never	Never	Usually	Always	Occasionally	Never	Never	Never	Never	Agree	Neither agree nor disagree	Neither agree nor disagree	Strongly disagree	Strongly agree	Neither agree nor disagree	Disagree	Strongly disagree	Strongly agree
6	6	Female	Breeder		Yes	Other (please specify)	Maine Coon	Yes	Restricted access	Yes	No		N/A	No		N/A	Never	Never	Never	Never	Occasionally	Once	Never	Normal	4 (e.g. the coat is generally shiny and silky, but can occasionally be a bit dirty or greasy, but there are no mats or bald patches)	Usually	Occasionally	Occasionally	Once	Occasionally	Occasionally	Occasionally	Never	Occasionally	Occasionally	Never	Never	Never	Never	Occasionally	Agree	Disagree	Neither agree nor disagree	Strongly disagree	Agree	Neither agree nor disagree	Neither agree nor disagree	Disagree	Agree
9	9	Male	Other (please specify)	Family selling via internet	Yes	Domestic short/long hair		Yes	Constant access	Yes	Yes	Gum disease	Yes	No		N/A	Never	Never	Never	Never	Occasionally	Occasionally	Never	Overweight	5 (e.g. the coat is shiny and silky with no mats or bald patches)	Always	Usually	Usually	Never	Never	Never	Never	Occasionally	Occasionally	Usually	Occasionally	Never	Never	Never	Usually	Agree	Disagree	Agree	Strongly disagree	Strongly agree	Agree	Neither agree nor disagree	Strongly disagree	Agree
10	6	Female	Friend/neighbour		Yes	Domestic short/long hair		Yes	Restricted access	No	No		N/A	Yes	She's obsessed with food!	Yes	Never	Never	Never	Never	Never	Once	Never	Overweight	5 (e.g. the coat is shiny and silky with no mats or bald patches)	Usually	Occasionally	Always	Usually	Never	Never	Never	Occasionally	Occasionally	Always	Usually	Never	Never	Never	Always	Disagree	Strongly disagree	Disagree	Strongly disagree	Agree	Neither agree nor disagree	Strongly agree	Disagree	Agree
3	2	Female	Rehoming centre		Yes	Domestic short/long hair		No	N/A	Yes	No		N/A	No		N/A	Never	Never	Never	Never	Once	Never	Never	Normal	5 (e.g. the coat is shiny and silky with no mats or bald patches)	Usually	Always	Occasionally	Never	Never	Never	Never	Never	Occasionally	Usually	Never	Never	Never	Never	Occasionally	Agree	Neither agree nor disagree	Agree	Neither agree nor disagree	Strongly agree	Agree	Disagree	Strongly disagree	Strongly agree
4	4	Male	Other (please specify)	News paper	Yes	Domestic short/long hair		Yes	Restricted access	No	No		N/A	No		N/A	Never	Never	Never	Never	Occasionally	Never	Never	Normal	5 (e.g. the coat is shiny and silky with no mats or bald patches)	Always	Always	Occasionally	Occasionally	Never	Never	Occasionally	Occasionally	Usually	Occasionally	Occasionally	Never	Never	Occasionally	Always	Agree	Agree	Agree	Agree	Agree	Disagree	Agree	Neither agree nor disagree	Neither agree nor disagree
7	5	Female	Friend/neighbour		No	Other (please specify)	Tortie	No	N/A	Yes	No		N/A	No		N/A	Never	Once	Never	Never	Occasionally	Occasionally	Occasionally	Underweight	5 (e.g. the coat is shiny and silky with no mats or bald patches)	Occasionally	Usually	Occasionally	Never	Never	Occasionally	Once	Never	Occasionally	Always	Never	Never	Never	Once	Usually	Strongly agree	Disagree	Neither agree nor disagree	Disagree	Strongly agree	Agree	Neither agree nor disagree	Strongly disagree	Agree
1	1	Male	Other (please specify)	free ads	Yes	Domestic short/long hair		Yes	Constant access	No	No		N/A	No		N/A	Never	Never	Never	Never	Never	Occasionally	Never	Normal	5 (e.g. the coat is shiny and silky with no mats or bald patches)	Always	Always	Always	Never	Occasionally	Never	Never	Never	Occasionally	Always	Occasionally	Never	Never	Never	Never	Strongly agree	Strongly disagree	Neither agree nor disagree	Strongly disagree	Strongly agree	Strongly agree	Strongly disagree	Disagree	Disagree
5	5	Male	Rehoming centre		Yes	Domestic short/long hair		Yes	Constant access	No	No		N/A	No		N/A	Never	Never	Never	Never	Occasionally	Never	Never	Normal	5 (e.g. the coat is shiny and silky with no mats or bald patches)	Always	Usually	Usually	Occasionally	Never	Never	Never	Never	Occasionally	Usually	Occasionally	Never	Never	Never	Occasionally	Agree	Disagree	Agree	Disagree	Agree	Agree	Neither agree nor disagree	Strongly disagree	Strongly agree
2	2	Female	Breeder		Yes	Domestic short/long hair		Yes	Restricted access	Yes	No		N/A	Yes	Urinating around the house/nervous temperament	Unsure	Never	Often	Never	Often	Never	Never	Never	Normal	5 (e.g. the coat is shiny and silky with no mats or bald patches)	Never	Occasionally	Occasionally	Never	Occasionally	Occasionally	Once	Never	Occasionally	Occasionally	Occasionally	Once	Never	Never	Once
3	3	Male	Rehoming centre		Yes	Domestic short/long hair		No	N/A	Yes	No		N/A	No		N/A	Never	Never	Never	Never	Occasionally	Occasionally	Occasionally	Normal	4 (e.g. the coat is generally shiny and silky, but can occasionally be a bit dirty or greasy, but there are no mats or bald patches)	Always	Usually	Usually	Never	Occasionally	Once	Occasionally	Never	Occasionally	Usually	Occasionally	Once	Never	Never	Occasionally	Strongly agree	Neither agree nor disagree	Disagree	Disagree	Strongly agree	Strongly agree	Neither agree nor disagree	Strongly disagree	Strongly agree
3	3	Female	Friend/neighbour		Yes	Domestic short/long hair		Yes	Constant access	Yes	No		N/A	No		N/A	Never	Never	Never	Never	Occasionally	Occasionally	Never	Overweight	4 (e.g. the coat is generally shiny and silky, but can occasionally be a bit dirty or greasy, but there are no mats or bald patches)	Occasionally	Occasionally	Occasionally	Never	Never	Never	Occasionally	Never	Usually	Usually	Occasionally	Never	Never	Never	Usually	Neither agree nor disagree	Neither agree nor disagree	Neither agree nor disagree	Neither agree nor disagree	Agree	Neither agree nor disagree	Strongly agree	Strongly disagree	Agree
3	3	Male	Other (please specify)	Saved	Yes	Domestic short/long hair		No	Restricted access	Yes	No		N/A	No		N/A	Never	Never	Never	Never	Occasionally	Once	Never	Normal	4 (e.g. the coat is generally shiny and silky, but can occasionally be a bit dirty or greasy, but there are no mats or bald patches)	Usually	Usually	Occasionally	Never	Once	Never	Never	Never	Always	Always	Usually	Never	Never	Never	Usually	Agree	Agree	Agree	Agree	Agree	Agree	Neither agree nor disagree	Agree	Neither agree nor disagree
9	6	Male	Rehoming centre		Yes	Domestic short/long hair		Yes	Restricted access	No	No		N/A	No		N/A	Never	Never	Never	Never	Never	Never	Never	Normal	4 (e.g. the coat is generally shiny and silky, but can occasionally be a bit dirty or greasy, but there are no mats or bald patches)	Usually	Usually	Always	Never	Never	Occasionally	Occasionally	Never	Always	Usually	Never	Never	Never	Never	Occasionally	Agree	Disagree	Agree	Neither agree nor disagree	Agree	Agree	Neither agree nor disagree	Strongly disagree	Agree
5	5	Male	Other (please specify)	found it	Yes	Domestic short/long hair		Yes	Constant access	No	No		N/A	No		N/A	Never	Never	Never	Never	Never	Never	Never	Normal	4 (e.g. the coat is generally shiny and silky, but can occasionally be a bit dirty or greasy, but there are no mats or bald patches)	Usually	Occasionally	Once	Once	Never	Never	Never	Never	Always	Usually	Never	Once	Never	Once	Never	Disagree	Neither agree nor disagree	Disagree	Neither agree nor disagree	Agree	Disagree	Neither agree nor disagree	Disagree	Neither agree nor disagree
8	8	Female	Friend/neighbour		Yes	Domestic short/long hair		Yes	Constant access	No	No		N/A	No		N/A	Never	Never	Never	Never	Never	Once	Never	Normal	5 (e.g. the coat is shiny and silky with no mats or bald patches)	Occasionally	Usually	Never	Never	Never	Never	Once	Never	Never	Always	Never	Never	Never	Never	Once	Strongly agree	Neither agree nor disagree	Agree	Neither agree nor disagree	Strongly agree	Strongly agree	Strongly disagree	Strongly disagree	Strongly agree
8	8	Male	Breeder		Yes	Other (please specify)	Persian	No	N/A	Yes	No		N/A	No		N/A	Never	Often	Never	Often	Often	Never	Never	Normal	5 (e.g. the coat is shiny and silky with no mats or bald patches)	Usually	Usually	Never	Never	Never	Never	Never	Never	Usually	Always	Usually	Never	Never	Never	Never	Strongly agree	Strongly disagree	Strongly agree	Strongly disagree	Strongly agree	Strongly agree	Strongly disagree	Strongly disagree	Strongly disagree
8	6	Female	Rehoming centre		Yes	Domestic short/long hair		No	N/A	Yes	Yes	Mild osteoarthritis	No	No		N/A	Never	Never	Never	Once	Occasionally	Never	Never	Normal	5 (e.g. the coat is shiny and silky with no mats or bald patches)	Usually	Occasionally	Usually	Never	Never	Never	Never	Never	Occasionally	Usually	Occasionally	Once	Never	Never	Occasionally	Agree	Disagree	Strongly agree	Disagree	Strongly agree	Strongly agree	Disagree	Strongly disagree	Neither agree nor disagree
7	1	Female	Friend/neighbour		Yes	Domestic short/long hair		Yes	Restricted access	Yes	No		N/A	No		N/A	Never	Never	Never	Never	Once	Never	Never	Normal	5 (e.g. the coat is shiny and silky with no mats or bald patches)	Usually	Occasionally	Occasionally	Never	Never	Occasionally	Occasionally	Never	Usually	Occasionally	Never	Never	Never	Never	Occasionally	Disagree	Neither agree nor disagree	Agree	Neither agree nor disagree	Strongly agree	Agree	Neither agree nor disagree	Strongly disagree	Strongly agree
2	2	Male	Friend/neighbour		Yes	Domestic short/long hair		Yes	Restricted access	Yes	No		N/A	No		No	Never	Never	Occasionally	Occasionally	Occasionally	Occasionally	Never	Normal	5 (e.g. the coat is shiny and silky with no mats or bald patches)	Always	Usually	Always	Never	Occasionally	Never	Never	Never	Occasionally	Always	Occasionally	Never	Never	Never	Usually	Strongly agree	Strongly disagree	Strongly agree	Strongly disagree	Strongly disagree	Strongly agree	Agree	Strongly disagree	Strongly agree
4	4	Male	Friend/neighbour		Yes	Domestic short/long hair		Yes	Restricted access	Yes	No		No	No		N/A	Never	Never	Never	Never	Occasionally	Never	Never	Normal	4 (e.g. the coat is generally shiny and silky, but can occasionally be a bit dirty or greasy, but there are no mats or bald patches)	Usually	Always	Always	Occasionally	Never	Never	Never	Once	Occasionally	Usually	Occasionally	Never	Never	Occasionally	Never	Strongly agree	Disagree	Neither agree nor disagree	Disagree	Agree	Agree	Neither agree nor disagree	Neither agree nor disagree	Neither agree nor disagree
16	16	Male	Rehoming centre		Yes	Other (please specify)	Maine Coon	Yes	Constant access	Yes	Yes	Damaged kidney	No	No		No	Never	Once	Never	Once	Once	Often	Once	Underweight	3 (e.g. the coat is slightly dirty and/or greasy, and/or a few mats and/or a few bald patches)	Never	Occasionally	Always	Never	Never	Never	Never	Never	Never	Always	Never	Never	Never	Never	Always	Strongly agree	Strongly disagree	Agree	Strongly disagree	Strongly agree	Strongly agree	Disagree	Strongly disagree	Strongly disagree
12	12	Female	Breeder		Yes	Other (please specify)	Norwegian Forrest	Yes	Restricted access	Yes	Yes	osteoarthritis	No	No		N/A	Never	Never	Never	Never	Occasionally	Never	Never	Normal	4 (e.g. the coat is generally shiny and silky, but can occasionally be a bit dirty or greasy, but there are no mats or bald patches)	Occasionally	Occasionally	Occasionally	Once	Never	Never	Never	Once	Once	Usually	Once	Never	Once	Never	Never	Agree	Disagree	Agree	Disagree	Agree	Agree	Disagree	Disagree	Agree
8	1	Male	Breeder		Yes	Other (please specify)	abyssinian	No	N/A	Yes	No		N/A	No		N/A	Never	Once	Never	Never	Occasionally	Once	Once	Overweight	5 (e.g. the coat is shiny and silky with no mats or bald patches)	Always	Always	Occasionally	Never	Never	Never	Never	Never	Occasionally	Always	Once	Never	Never	Never	Never	Disagree	Strongly disagree	Agree	Strongly disagree	Strongly agree	Agree	Disagree	Strongly disagree	Neither agree nor disagree
9	9	Male	Other (please specify)	was born here	Yes	Other (please specify)	japanese bobtail	No	N/A	Yes	No		N/A	No		N/A	Never	Never	Never	Never	Never	Never	Never	Normal	5 (e.g. the coat is shiny and silky with no mats or bald patches)	Always	Usually	Occasionally	Never	Never	Never	Occasionally	Never	Usually	Usually	Once	Never	Never	Once	Occasionally	Strongly agree	Strongly disagree	Agree	Strongly disagree	Strongly agree	Strongly agree	Strongly disagree	Strongly disagree	Strongly disagree
8	8	Male	Breeder		Yes	Other (please specify)	British Shorthair	No	N/A	Yes	No		N/A	No		N/A	Never	Never	Never	Never	Occasionally	Never	Never	Normal	4 (e.g. the coat is generally shiny and silky, but can occasionally be a bit dirty or greasy, but there are no mats or bald patches)	Occasionally	Occasionally	Occasionally	Never	Once	Occasionally	Occasionally	Never	Usually	Occasionally	Once	Usually	Never	Never	Always	Disagree	Neither agree nor disagree	Neither agree nor disagree	Agree	Strongly disagree	Neither agree nor disagree	Agree	Strongly disagree	Neither agree nor disagree
4	4	Male	Rehoming centre		Yes	Domestic short/long hair		No	Restricted access	Yes	No		N/A	No		N/A	Never	Never	Never	Never	Occasionally	Never	Never	Normal	5 (e.g. the coat is shiny and silky with no mats or bald patches)	Usually	Usually	Usually	Usually	Occasionally	Occasionally	Occasionally	Occasionally	Occasionally	Usually	Once	Never	Never	Never	Occasionally	Agree	Agree	Agree	Neither agree nor disagree	Strongly agree	Agree	Neither agree nor disagree	Strongly disagree	Agree
4	4	Female	Rehoming centre		Yes	Domestic short/long hair		Yes	Restricted access	Yes	No		N/A	No		N/A	Never	Occasionally	Never	Never	Occasionally	Never	Never	Normal	5 (e.g. the coat is shiny and silky with no mats or bald patches)	Usually	Usually	Never	Never	Never	Never	Usually	Never	Always	Always	Once	Occasionally	Never	Never	Never	Neither agree nor disagree	Agree	Agree	Agree	Strongly agree	Neither agree nor disagree	Strongly disagree	Strongly disagree	Agree
2	1	Female	Rehoming centre		Yes	Domestic short/long hair		Yes	Constant access	No	No		N/A	Yes		Yes	Never	Never	Never	Never	Never	Never	Never	Normal	5 (e.g. the coat is shiny and silky with no mats or bald patches)	Never	Occasionally	Never	Never	Never	Never	Usually	Never	Usually	Occasionally	Never	Never	Never	Never	Occasionally	Agree	Agree	Disagree	Neither agree nor disagree	Agree	Disagree	Neither agree nor disagree	Neither agree nor disagree	Agree
3	3	Female	Rehoming centre		Yes	Domestic short/long hair		Yes	Restricted access	Yes	No		N/A	No		N/A	Never	Never	Never	Never	Occasionally	Never	Never	Normal	5 (e.g. the coat is shiny and silky with no mats or bald patches)	Usually	Usually	Usually	Once	Never	Never	Never	Never	Occasionally	Usually	Once	Never	Never	Once	Usually	Agree	Disagree	Neither agree nor disagree	Disagree	Agree	Agree	Disagree	Disagree	Agree
3	3	Male	Friend/neighbour		Yes	Domestic short/long hair		Yes	Constant access	No	No		N/A	No		N/A	Once	Never	Never	Never	Occasionally	Once	Never	Overweight	5 (e.g. the coat is shiny and silky with no mats or bald patches)	Usually	Usually	Always	Never	Never	Never	Never	Never	Occasionally	Usually	Occasionally	Never	Never	Never	Usually	Agree	Agree	Disagree	Neither agree nor disagree	Agree	Agree	Agree	Disagree	Agree
9	9	Male	Other (please specify)	A stray orphan kitten brought into the vets where I used to work	Yes	Domestic short/long hair		Yes	Constant access	Yes	No		N/A	Yes	He is anxious and nervous, he used to spray in the house when other cats came into the garden but we've sorted this with medication and safe spaces for him to hide	N/A	Once	Occasionally	Occasionally	Never	Occasionally	Never	Never	Normal	4 (e.g. the coat is generally shiny and silky, but can occasionally be a bit dirty or greasy, but there are no mats or bald patches)	Usually	Usually	Occasionally	Never	Occasionally	Occasionally	Occasionally	Never	Always	Occasionally	Never	Usually	Never	Occasionally	Usually	Strongly disagree	Strongly agree	Disagree	Disagree	Disagree	Disagree	Neither agree nor disagree	Disagree	Agree
9	9	Male	Rehoming centre		Yes	Domestic short/long hair		Yes	Restricted access	No	Yes	Eye problem	Yes	No		No	Never	Never	Never	Never	Occasionally	Occasionally	Never	Normal	5 (e.g. the coat is shiny and silky with no mats or bald patches)	Always	Occasionally	Occasionally	Never	Occasionally	Occasionally	Occasionally	Never	Occasionally	Occasionally	Never	Never	Never	Never	Occasionally	Neither agree nor disagree	Disagree	Agree	Disagree	Agree	Agree	Agree	Disagree	Disagree
9	9	Male	Rehoming centre		Yes	Domestic short/long hair		Yes	Restricted access	Yes	No		N/A	No		N/A	Never	Never	Never	Never	Occasionally	Never	Never	Normal	5 (e.g. the coat is shiny and silky with no mats or bald patches)	Always	Occasionally	Occasionally	Never	Never	Never	Never	Never	Always	Always	Once	Never	Never	Never	Occasionally	Disagree	Agree	Agree	Neither agree nor disagree	Agree	Disagree	Agree	Strongly disagree	Agree
1	1	Female	Rehoming centre		Yes	Domestic short/long hair		No	N/A	Yes	No		N/A	No		N/A	Once	Never	Never	Never	Occasionally	Never	Never	Normal	5 (e.g. the coat is shiny and silky with no mats or bald patches)	Always	Always	Always	Never	Never	Never	Never	Never	Never	Always	Occasionally	Never	Never	Never	Occasionally	Agree	Disagree	Neither agree nor disagree	Strongly disagree	Strongly agree	Agree	Disagree	Disagree	Neither agree nor disagree
11	8	Female	Rehoming centre		Yes	Other (please specify)	Tortiepoint Birman/Ragdoll Cross	Yes	Constant access	No	No		N/A	No		N/A	Never	Never	Never	Never	Occasionally	Never	Never	Normal	5 (e.g. the coat is shiny and silky with no mats or bald patches)	Always	Always	Occasionally	Occasionally	Occasionally	Occasionally	Never	Never	Usually	Occasionally	Occasionally	Occasionally	Never	Never	Never	Strongly disagree	Agree	Agree	Agree	Neither agree nor disagree	Strongly disagree	Neither agree nor disagree	Strongly disagree	Agree
3	3	Female	Rehoming centre		Yes	Domestic short/long hair		Yes	Constant access	No	No		N/A	No		N/A	Never	Once	Never	Never	Once	Once	Once	Normal	5 (e.g. the coat is shiny and silky with no mats or bald patches)	Always	Usually	Always	Occasionally	Occasionally	Occasionally	Never	Never	Occasionally	Occasionally	Occasionally	Occasionally	Never	Occasionally	Occasionally	Agree	Disagree	Strongly disagree	Agree	Neither agree nor disagree	Disagree	Neither agree nor disagree	Strongly disagree	Agree
3	3	Male	Friend/neighbour		Yes	Domestic short/long hair		Yes	Constant access	No	No		N/A	Yes	Scratching carpet	Unsure	Never	Once	Never	Never	Occasionally	Occasionally	Never	Normal	5 (e.g. the coat is shiny and silky with no mats or bald patches)	Always	Occasionally	Occasionally	Occasionally	Occasionally	Occasionally	Occasionally	Occasionally	Always	Usually	Occasionally	Never	Never	Never	Usually	Neither agree nor disagree	Disagree	Agree	Neither agree nor disagree	Agree	Disagree	Agree	Disagree	Agree
6	6	Female	Other (please specify)	Lady took in stray who had kittens. She was trying to find homes for the kittens.	Yes	Domestic short/long hair		Yes	Restricted access	Yes	No		N/A	Yes	Very nervous around strangers.	Unsure	Never	Never	Never	Never	Occasionally	Occasionally	Once	Normal	5 (e.g. the coat is shiny and silky with no mats or bald patches)	Usually	Occasionally	Never	Never	Never	Never	Never	Never	Usually	Usually	Occasionally	Never	Never	Never	Never	Neither agree nor disagree	Agree	Neither agree nor disagree	Strongly agree	Neither agree nor disagree	Neither agree nor disagree	Disagree	Neither agree nor disagree	Agree
9	9	Male	Friend/neighbour		Yes	Domestic short/long hair		Yes	Constant access	No	No		N/A	No		N/A	Never	Never	Never	Never	Occasionally	Never	Never	Normal	5 (e.g. the coat is shiny and silky with no mats or bald patches)	Occasionally	Occasionally	Never	Occasionally	Never	Never	Never	Never	Occasionally	Occasionally	Never	Never	Never	Never	Occasionally	Disagree	Agree	Disagree	Disagree	Strongly agree	Disagree	Agree	Disagree	Disagree
3	3	Female	Other (please specify)	Facebook post- local lady	Yes	Domestic short/long hair		No	N/A	Yes	Yes	Luxating patella	Yes	No		N/A	Never	Never	Never	Occasionally	Occasionally	Never	Never	Normal	5 (e.g. the coat is shiny and silky with no mats or bald patches)	Always	Always	Always	Never	Never	Never	Never	Never	Usually	Usually	Occasionally	Occasionally	Never	Never	Usually	Disagree	Strongly disagree	Agree	Disagree	Strongly agree	Disagree	Neither agree nor disagree	Strongly disagree	Strongly agree
15	15	Female	Rehoming centre		Yes	Domestic short/long hair		Yes	Constant access	Yes	Yes	Brain tumour	No	Yes	Howls at night and needs lots of attention	No	Never	Never	Never	Never	Often	Never	Never	Normal	4 (e.g. the coat is generally shiny and silky, but can occasionally be a bit dirty or greasy, but there are no mats or bald patches)	Occasionally	Occasionally	Always	Never	Never	Never	Never	Never	Usually	Usually	Never	Never	Never	Never	Usually	Strongly agree	Strongly disagree	Neither agree nor disagree	Disagree	Strongly agree	Neither agree nor disagree	Neither agree nor disagree	Disagree	Disagree
2	2	Male	Other (please specify)	Rehomed from a vets where the pregnant queen was brought in as a stray	Yes	Domestic short/long hair		Yes	Restricted access	Yes	No		N/A	No		N/A	Never	Never	Never	Never	Occasionally	Occasionally	Never	Normal	5 (e.g. the coat is shiny and silky with no mats or bald patches)	Usually	Usually	Always	Never	Never	Once	Never	Never	Usually	Always	Never	Never	Never	Never	Always	Agree	Neither agree nor disagree	Agree	Strongly disagree	Strongly agree	Strongly agree	Agree	Disagree	Disagree
3	3	Male	Other (please specify)	Found in box abandoned outside practice where I work.	Yes	Domestic short/long hair		Yes	Restricted access	No	No		N/A	No		N/A	Never	Never	Never	Once	Occasionally	Never	Never	Normal	5 (e.g. the coat is shiny and silky with no mats or bald patches)	Usually	Usually	Occasionally	Never	Never	Never	Never	Never	Occasionally	Usually	Never	Once	Never	Never	Always	Agree	Disagree	Agree	Neither agree nor disagree	Agree	Agree	Neither agree nor disagree	Strongly disagree	Agree
12	12	Male	Breeder		No	Other (please specify)	Egyptian Mau	No	N/A	Yes	No		N/A	No		N/A	Once	Always	Always	Always	Never	Occasionally	Never	Normal	4 (e.g. the coat is generally shiny and silky, but can occasionally be a bit dirty or greasy, but there are no mats or bald patches)	Always	Always	Always	Never	Never	Never	Never	Never	Occasionally	Always	Occasionally	Never	Never	Never	Never	Strongly agree	Strongly disagree	Strongly agree	Strongly disagree	Strongly agree	Strongly agree	Strongly disagree	Strongly disagree	Strongly disagree
5	5	Female	Rehoming centre		Yes	Domestic short/long hair		Yes	Restricted access	Yes	Yes	Chronic renal failure	No	No		No	Never	Never	Never	Never	Occasionally	Never	Often	Normal	4 (e.g. the coat is generally shiny and silky, but can occasionally be a bit dirty or greasy, but there are no mats or bald patches)	Always	Always	Always	Always	Never	Never	Never	Never	Always	Always	Occasionally	Never	Never	Never	Occasionally	Strongly agree	Strongly disagree	Strongly disagree	Strongly disagree	Strongly agree	Agree	Strongly disagree	Strongly disagree	Strongly agree
1	1	Male	Breeder		Yes	Domestic short/long hair		Yes	Restricted access	Yes	No		N/A	No		N/A	Never	Never	Never	Never	Occasionally	Once	Never	Normal	5 (e.g. the coat is shiny and silky with no mats or bald patches)	Usually	Usually	Usually	Never	Occasionally	Occasionally	Occasionally	Never	Occasionally	Usually	Occasionally	Never	Never	Never	Usually	Strongly agree	Neither agree nor disagree	Agree	Disagree	Agree	Strongly agree	Neither agree nor disagree	Neither agree nor disagree	Disagree
10	2	Male	Friend/neighbour		Yes	Domestic short/long hair		Yes	Restricted access	Yes	No		N/A	No		N/A	Never	Occasionally	Never	Never	Once	Never	Never	Very overweight	5 (e.g. the coat is shiny and silky with no mats or bald patches)	Usually	Usually	Always	Never	Never	Never	Never	Never	Never	Always	Occasionally	Never	Never	Never	Occasionally	Strongly agree	Strongly agree	Strongly agree	Strongly disagree	Strongly agree	Strongly agree	Disagree	Strongly disagree	Strongly agree
18	13	Male	Rehoming centre		Yes	Domestic short/long hair		Yes	Constant access	Yes	Yes	Renal dx, Arthritis	No	No		N/A	Never	Never	Never	Never	Occasionally	Never	Never	Normal	5 (e.g. the coat is shiny and silky with no mats or bald patches)	Usually	Occasionally	Occasionally	Never	Never	Never	Never	Never	Occasionally	Always	Once	Never	Never	Never	Occasionally	Agree	Disagree	Agree	Disagree	Strongly agree	Strongly agree	Agree	Strongly disagree	Strongly agree
3	3	Male	Rehoming centre		Yes	Other (please specify)	Persian	No	N/A	Yes	No		N/A	No		N/A	Never	Never	Never	Never	Once	Once	Never	Normal	5 (e.g. the coat is shiny and silky with no mats or bald patches)	Always	Usually	Never	Never	Never	Never	Never	Never	Once	Usually	Never	Never	Never	Never	Always	Strongly agree	Neither agree nor disagree	Neither agree nor disagree	Strongly disagree	Strongly agree	Strongly agree	Strongly disagree	Strongly disagree	Agree
19	18	Female	Other (please specify)	She came to our house by herself.	Yes	Domestic short/long hair		Yes	Restricted access	Yes	No		No	No		No	Never	Never	Never	Occasionally	Occasionally	Occasionally	Never	Underweight	4 (e.g. the coat is generally shiny and silky, but can occasionally be a bit dirty or greasy, but there are no mats or bald patches)	Usually	Occasionally	Usually	Occasionally	Never	Never	Never	Never	Usually	Usually	Never	Never	Never	Never	Never	Agree	Agree	Agree	Disagree	Agree	Neither agree nor disagree	Disagree	Strongly disagree	Strongly disagree
7	7	Male	Friend/neighbour		Yes	Domestic short/long hair		Yes	Restricted access	Yes	No		N/A	No		N/A	Never	Never	Never	Never	Occasionally	Never	Never	Normal	5 (e.g. the coat is shiny and silky with no mats or bald patches)	Always	Always	Always	Occasionally	Never	Never	Never	Never	Never	Always	Occasionally	Never	Never	Never	Occasionally
10	10	Male	Other (please specify)	He was born with us. We housed a stray-cat until we could find a home for her and she turned out to be pregant	Yes	Domestic short/long hair		Yes	Constant access	No	Yes	heart murmur. He's had treatment for this since he was a year old	N/A	No		N/A	Once	Once	Never	Once	Never	Never	Never	Overweight	5 (e.g. the coat is shiny and silky with no mats or bald patches)	Usually	Usually	Occasionally	Never	Never	Occasionally	Never	Once	Usually	Occasionally	Once	Occasionally	Never	Never	Always	Strongly agree	Disagree	Agree	Strongly disagree	Neither agree nor disagree	Strongly agree	Agree	Disagree	Disagree
6	6	Female	Rehoming centre		Yes	Other (please specify)	Bengal	Yes	Restricted access	Yes	No		N/A	No		N/A	Once	Occasionally	Never	Occasionally	Occasionally	Occasionally	Never	Normal	5 (e.g. the coat is shiny and silky with no mats or bald patches)	Usually	Occasionally	Always	Occasionally	Never	Never	Never	Never	Occasionally	Always	Usually	Never	Never	Never	Occasionally	Agree	Strongly disagree	Disagree	Disagree	Agree	Agree	Disagree	Disagree	Strongly agree
3	3	Female	Friend/neighbour		Yes	Domestic short/long hair		Yes	Restricted access	Yes	No		N/A	No		N/A	Never	Never	Never	Never	Occasionally	Never	Never	Normal	5 (e.g. the coat is shiny and silky with no mats or bald patches)	Always	Always	Always	Usually	Occasionally	Never	Once	Never	Occasionally	Always	Occasionally	Never	Never	Never	Occasionally	Agree	Agree	Agree	Strongly disagree	Strongly agree	Strongly agree	Neither agree nor disagree	Strongly disagree	Agree
15	15	Male	Rehoming centre		Yes	Domestic short/long hair		Yes	Restricted access	Yes	No		N/A	Yes	Extremely timid. Runs from strangers. Hides from visitors.	No	Once	Never	Never	Never	Occasionally	Never	Never	Normal	5 (e.g. the coat is shiny and silky with no mats or bald patches)	Occasionally	Occasionally	Always	Occasionally	Never	Never	Never	Occasionally	Occasionally	Usually	Never	Never	Never	Occasionally	Usually	Neither agree nor disagree	Strongly agree	Neither agree nor disagree	Disagree	Strongly agree	Neither agree nor disagree	Neither agree nor disagree	Strongly agree	Neither agree nor disagree
9	5	Female	Rehoming centre		Yes	Domestic short/long hair		Yes	Restricted access	Yes	No		N/A	Yes	anxiety	Yes	Never	Never	Never	Never	Occasionally	Occasionally	Occasionally	Normal	5 (e.g. the coat is shiny and silky with no mats or bald patches)	Always	Occasionally	Occasionally	Occasionally	Never	Never	Occasionally	Occasionally	Usually	Occasionally	Occasionally	Occasionally	Occasionally	Once	Occasionally	Disagree	Strongly agree	Neither agree nor disagree	Neither agree nor disagree	Disagree	Disagree	Neither agree nor disagree	Strongly disagree	Strongly agree
12	10	Female	Other (please specify)	Abandoned at vets that on an RVN at	Yes	Domestic short/long hair		Yes	Restricted access	No	No		N/A	Yes	Nervous with new people	Yes	Once	Never	Never	Never	Never	Never	Never	Normal	4 (e.g. the coat is generally shiny and silky, but can occasionally be a bit dirty or greasy, but there are no mats or bald patches)	Occasionally	Occasionally	Occasionally	Usually	Never	Never	Occasionally	Never	Never	Always	Occasionally	Never	Occasionally	Never	Never	Disagree	Agree	Agree	Agree	Agree	Neither agree nor disagree	Disagree	Disagree	Agree
10	10	Female	Friend/neighbour		Yes	Domestic short/long hair		Yes	Constant access	Yes	No		N/A	No		N/A	Occasionally	Occasionally	Never	Once	Occasionally	Once	Never	Overweight	4 (e.g. the coat is generally shiny and silky, but can occasionally be a bit dirty or greasy, but there are no mats or bald patches)	Always	Always	Always	Occasionally	Never	Never	Occasionally	Never	Usually	Always	Occasionally	Never	Never	Once	Always	Disagree	Disagree	Strongly agree	Disagree	Strongly agree	Agree	Disagree	Disagree	Agree
3	3	Male	Rehoming centre		Yes	Domestic short/long hair		No	N/A	Yes	Yes	Blocked tear duct	Yes	No		N/A	Never	Never	Never	Never	Occasionally	Never	Never	Normal	5 (e.g. the coat is shiny and silky with no mats or bald patches)	Usually	Usually	Usually	Never	Never	Never	Never	Never	Occasionally	Usually	Never	Never	Never	Never	Occasionally	Strongly agree	Neither agree nor disagree	Strongly agree	Neither agree nor disagree	Strongly agree	Strongly agree	Neither agree nor disagree	Strongly disagree	Agree
3	3	Male	Friend/neighbour		No	Domestic short/long hair		Yes	Constant access	No	No		N/A	No		N/A	Never	Once	Never	Never	Occasionally	Never	Never	Normal	5 (e.g. the coat is shiny and silky with no mats or bald patches)	Usually	Occasionally	Usually	Never	Never	Never	Never	Never	Occasionally	Always	Occasionally	Never	Never	Never	Occasionally	Agree	Disagree	Agree	Neither agree nor disagree	Strongly agree	Agree	Disagree	Disagree	Agree
3	3	Male	Friend/neighbour		Yes	Domestic short/long hair		Yes	Restricted access	Yes	No		N/A	No		N/A	Never	Never	Never	Never	Occasionally	Never	Never	Normal	5 (e.g. the coat is shiny and silky with no mats or bald patches)	Always	Always	Usually	Never	Occasionally	Never	Occasionally	Never	Occasionally	Usually	Occasionally	Never	Never	Never	Never	Disagree	Disagree	Agree	Neither agree nor disagree	Strongly agree	Agree	Disagree	Strongly disagree	Neither agree nor disagree
1	1	Male	Friend/neighbour		Yes	Domestic short/long hair		Yes	Restricted access	No	No		N/A	Yes	Slight social issue	No	Never	Never	Never	Never	Never	Never	Never	Normal	5 (e.g. the coat is shiny and silky with no mats or bald patches)	Always	Always	Always	Never	Never	Never	Once	Never	Usually	Occasionally	Usually	Occasionally	Never	Never	Usually	Neither agree nor disagree	Neither agree nor disagree	Agree	Strongly disagree	Agree	Agree	Agree	Neither agree nor disagree	Neither agree nor disagree
3	2	Female	Rehoming centre		Yes	Domestic short/long hair		No	N/A	Yes	Yes	Herpes virus	Yes	Yes	Urinating on a bed when stressed	Unsure	Often	Occasionally	Never	Once	Often	Never	Never	Normal	4 (e.g. the coat is generally shiny and silky, but can occasionally be a bit dirty or greasy, but there are no mats or bald patches)	Always	Always	Usually	Occasionally	Never	Never	Never	Never	Never	Always	Never	Never	Never	Never	Always	Agree	Agree	Agree	Strongly disagree	Strongly agree	Strongly agree	Neither agree nor disagree	Strongly disagree	Neither agree nor disagree
2	2	Male	Breeder		Yes	Other (please specify)	Norwegian Forest Cat	Yes	Restricted access	Yes	No		N/A	No		N/A	Never	Never	Never	Never	Occasionally	Occasionally	Occasionally	Underweight	5 (e.g. the coat is shiny and silky with no mats or bald patches)	Always	Always	Occasionally	Never	Never	Never	Never	Never	Usually	Usually	Occasionally	Never	Never	Never	Never	Strongly agree	Strongly disagree	Strongly agree	Strongly disagree	Strongly agree	Strongly agree	Neither agree nor disagree	Strongly disagree	Neither agree nor disagree
3	2	Female	Rehoming centre		Yes	Domestic short/long hair		Yes	Restricted access	Yes	No		N/A	No		N/A	Occasionally	Occasionally	Never	Never	Occasionally	Once	Never	Normal	5 (e.g. the coat is shiny and silky with no mats or bald patches)	Usually	Occasionally	Never	Never	Never	Never	Occasionally	Never	Usually	Usually	Once	Never	Never	Never	Never	Agree	Disagree	Disagree	Disagree	Agree	Agree	Disagree	Strongly disagree	Strongly agree
12	3	Female	Rehoming centre		Yes	Domestic short/long hair		No	N/A	Yes	No		N/A	No		N/A	Occasionally	Occasionally	Never	Occasionally	Always	Occasionally	Never	Normal	4 (e.g. the coat is generally shiny and silky, but can occasionally be a bit dirty or greasy, but there are no mats or bald patches)	Never	Usually	Usually	Never	Never	Never	Never	Never	Occasionally	Always	Never	Never	Never	Never	Never	Neither agree nor disagree	Agree	Disagree	Strongly disagree	Strongly agree	Neither agree nor disagree	Strongly disagree	Strongly disagree	Strongly disagree
8	4	Male	Rehoming centre		Yes	Domestic short/long hair		Yes	Constant access	No	Yes	Bad joints	No	No		N/A	Once	Once	Never	Never	Occasionally	Occasionally	Occasionally	Overweight	4 (e.g. the coat is generally shiny and silky, but can occasionally be a bit dirty or greasy, but there are no mats or bald patches)	Always	Usually	Occasionally	Once	Never	Never	Never	Never	Never	Always	Occasionally	Never	Never	Never	Usually	Strongly agree	Strongly disagree	Agree	Strongly disagree	Strongly agree	Strongly agree	Neither agree nor disagree	Strongly disagree	Agree
6	4	Male	Other (please specify)	Bought into work as a stray (vn owner)	Yes	Domestic short/long hair		Yes	Constant access	No	No		N/A	Yes	Fearful, overstimulation aggression	Yes	Never	Never	Never	Never	Occasionally	Never	Never	Overweight	5 (e.g. the coat is shiny and silky with no mats or bald patches)	Usually	Occasionally	Never	Usually	Never	Occasionally	Occasionally	Once	Usually	Occasionally	Usually	Once	Never	Once	Usually	Disagree	Agree	Disagree	Strongly disagree	Agree	Disagree	Disagree	Strongly disagree	Strongly agree
9	9	Male	Breeder		Yes	Other (please specify)	Siamese	No	N/A	Yes	No		N/A	No		N/A	Once	Once	Never	Never	Occasionally	Occasionally	Never	Normal	5 (e.g. the coat is shiny and silky with no mats or bald patches)	Always	Usually	Always	Never	Never	Never	Never	Never	Never	Always	Occasionally	Never	Never	Never	Never	Strongly agree	Strongly disagree	Strongly agree	Strongly disagree	Strongly agree	Strongly agree	Strongly disagree	Strongly disagree	Strongly agree
6	5	Male	Rehoming centre		Yes	Domestic short/long hair		No	N/A	Yes	Yes	brain damage	Yes	No		N/A	Once	Once	Never	Occasionally	Once	Never	Never	Normal	3 (e.g. the coat is slightly dirty and/or greasy, and/or a few mats and/or a few bald patches)	Always	Always	Never	Never	Never	Never	Once	Never	Occasionally	Usually	Occasionally	Never	Never	Never	Occasionally	Agree	Disagree	Strongly agree	Disagree	Agree	Agree	Neither agree nor disagree	Strongly disagree	Strongly agree
14	12	Male	Friend/neighbour		Yes	Other (please specify)	Russian white	Yes	Restricted access	Yes	Yes	FIV	No	No		N/A	Once	Often	Never	Often	Never	Never	Never	Normal	4 (e.g. the coat is generally shiny and silky, but can occasionally be a bit dirty or greasy, but there are no mats or bald patches)	Never	Occasionally	Occasionally	Never	Never	Never	Never	Never	Occasionally	Usually	Never	Never	Never	Never	Occasionally	Strongly agree	Disagree	Disagree	Disagree	Strongly agree	Strongly agree	Strongly disagree	Strongly disagree	Neither agree nor disagree
9	9	Male	Other (please specify)	Owned the cat's mother.	Yes	Domestic short/long hair		Yes	Restricted access	No	No		N/A	No		N/A	Never	Occasionally	Never	Occasionally	Occasionally	Never	Never	Normal	3 (e.g. the coat is slightly dirty and/or greasy, and/or a few mats and/or a few bald patches)	Usually	Always	Occasionally	Never	Never	Never	Never	Never	Occasionally	Usually	Never	Never	Never	Never	Never	Strongly agree	Strongly agree	Strongly agree	Disagree	Strongly agree	Strongly agree	Neither agree nor disagree	Strongly disagree	Strongly agree
6	4	Female	Other (please specify)	Street	Yes	Domestic short/long hair		No	N/A	Yes	Yes	Alergy	Yes	No		N/A	Once	Never	Never	Never	Occasionally	Never	Never	Normal	5 (e.g. the coat is shiny and silky with no mats or bald patches)	Occasionally	Always	Usually	Never	Occasionally	Never	Never	Never	Never	Usually	Never	Never	Never	Never	Occasionally	Agree	Strongly disagree	Agree	Disagree	Strongly agree	Strongly agree	Disagree	Strongly disagree	Strongly agree
1	1	Male	Other (please specify)	Rescue	Yes	Domestic short/long hair		Yes	Constant access	Yes	No		N/A	Yes	Stealing toys from neighbours	No	Never	Often	Occasionally	Occasionally	Occasionally	Never	Never	Normal	4 (e.g. the coat is generally shiny and silky, but can occasionally be a bit dirty or greasy, but there are no mats or bald patches)	Occasionally	Always	Occasionally	Usually	Never	Never	Never	Never	Occasionally	Usually	Usually	Never	Never	Never	Usually	Disagree	Agree	Disagree	Disagree	Agree	Neither agree nor disagree	Agree	Disagree	Agree
6	4	Female	Rehoming centre		Yes	Domestic short/long hair		No	N/A	Yes	No		N/A	No		N/A	Once	Never	Never	Never	Occasionally	Never	Never	Normal	5 (e.g. the coat is shiny and silky with no mats or bald patches)	Usually	Occasionally	Usually	Never	Never	Never	Never	Never	Occasionally	Usually	Never	Never	Never	Never	Never	Disagree	Agree	Disagree	Disagree	Agree	Agree	Disagree	Strongly disagree	Agree
9	8	Male	Other (please specify)	rescue from the streets	Yes	Domestic short/long hair		No	N/A	Yes	No		N/A	Yes		No	Never	Occasionally	Occasionally	Never	Occasionally	Never	Always	Normal	4 (e.g. the coat is generally shiny and silky, but can occasionally be a bit dirty or greasy, but there are no mats or bald patches)	Always	Usually	Occasionally	Never	Occasionally	Never	Never	Never	Usually	Occasionally	Never	Occasionally	Never	Never	Never	Strongly disagree	Strongly agree	Disagree	Agree	Neither agree nor disagree	Strongly agree	Disagree	Agree	Disagree
5	5	Male	Other (please specify)	Found him in the street	Yes	Domestic short/long hair		Yes	Restricted access	Yes	No		N/A	No		N/A	Once	Never	Never	Never	Occasionally	Never	Never	Overweight	5 (e.g. the coat is shiny and silky with no mats or bald patches)	Usually	Always	Occasionally	Once	Never	Occasionally	Never	Never	Never	Always	Never	Never	Never	Never	Occasionally	Strongly agree	Neither agree nor disagree	Strongly agree	Strongly disagree	Strongly agree	Strongly agree	Strongly agree	Strongly disagree	Neither agree nor disagree
5	5	Female	Other (please specify)	Internet	Yes	Other (please specify)	Thai - Siamese	No	N/A	Yes	No		N/A	No		N/A	Never	Never	Never	Never	Occasionally	Never	Never	Normal	5 (e.g. the coat is shiny and silky with no mats or bald patches)	Always	Always	Always	Never	Never	Never	Never	Never	Never	Always	Never	Never	Never	Never	Never	Strongly agree	Disagree	Strongly agree	Disagree	Strongly agree	Strongly agree	Strongly disagree	Strongly disagree	Neither agree nor disagree
15	15	Female	Other (please specify)	On the street	Yes	Domestic short/long hair		No	N/A	Yes	No		N/A	Yes	She doesn´t like most humans, so she can attack you if you try to touch her	Yes	Never	Never	Never	Never	Often	Once	Never	Normal	5 (e.g. the coat is shiny and silky with no mats or bald patches)	Occasionally	Occasionally	Once	Once	Never	Never	Never	Never	Once	Usually	Once	Occasionally	Never	Once	Once	Disagree	Neither agree nor disagree	Agree	Agree	Neither agree nor disagree	Disagree	Disagree	Disagree	Disagree
3	3	Male	Other (please specify)	He was abandoned on the street. I took him home when he was 1 week old.	Yes	Domestic short/long hair		Yes	Restricted access	Yes	No		N/A	No		N/A	Never	Never	Never	Never	Occasionally	Once	Never	Normal	5 (e.g. the coat is shiny and silky with no mats or bald patches)	Always	Always	Always	Never	Never	Occasionally	Never	Never	Occasionally	Usually	Once	Never	Never	Never	Always	Neither agree nor disagree	Strongly disagree	Agree	Strongly disagree	Agree	Agree	Strongly agree	Strongly disagree	Strongly agree
7	7	Female	Other (please specify)	Adopted homeless cat and her kittens	Yes	Domestic short/long hair		No	N/A	Yes	No		N/A	No		N/A	Never	Never	Never	Never	Occasionally	Never	Never	Normal	5 (e.g. the coat is shiny and silky with no mats or bald patches)	Occasionally	Occasionally	Usually	Never	Never	Never	Never	Never	Occasionally	Always	Never	Never	Never	Never	Never	Disagree	Agree	Disagree	Neither agree nor disagree	Strongly agree	Disagree	Disagree	Strongly disagree	Strongly agree
5	5	Female	Rehoming centre		Yes	Domestic short/long hair		No	N/A	Yes	No		N/A	No		N/A	Never	Never	Once	Never	Occasionally	Once	Never	Normal	5 (e.g. the coat is shiny and silky with no mats or bald patches)	Always	Usually	Usually	Occasionally	Occasionally	Never	Occasionally	Once	Usually	Occasionally	Never	Never	Never	Never	Always	Disagree	Disagree	Agree	Disagree	Agree	Strongly disagree	Neither agree nor disagree	Strongly disagree	Strongly agree
15	15	Male	Other (please specify)	He was inside a plastic bag in the garbage bin at around 3 days old	Yes	Domestic short/long hair		No	N/A	Yes	Yes	Diabetes	No	No		No	Never	Often	Never	Often	Once	Once	Never	Normal	3 (e.g. the coat is slightly dirty and/or greasy, and/or a few mats and/or a few bald patches)	Always	Usually	Always	Never	Never	Never	Never	Never	Occasionally	Always	Always	Never	Never	Never	Never	Strongly agree	Strongly disagree	Strongly agree	Disagree	Strongly agree	Strongly agree	Strongly disagree	Strongly disagree	Agree
5	5	Male	Breeder		No	Other (please specify)	Siberian	No	N/A	Yes	No		N/A	No		N/A	Never	Never	Occasionally	Never	Occasionally	Never	Never	Underweight	5 (e.g. the coat is shiny and silky with no mats or bald patches)	Always	Usually	Never	Never	Never	Never	Never	Never	Never	Usually	Never	Never	Never	Never	Occasionally	Disagree	Neither agree nor disagree	Agree	Disagree	Agree	Agree	Neither agree nor disagree	Strongly disagree	Neither agree nor disagree
2	2	Male	Other (please specify)	Rescued him from a farm after seeing a post on Gumtree	Yes	Domestic short/long hair		No	N/A	Yes	Yes	He's deaf	Yes	No		N/A	Never	Occasionally	Never	Never	Once	Once	Never	Normal	5 (e.g. the coat is shiny and silky with no mats or bald patches)	Always	Always	Never	Never	Never	Occasionally	Never	Never	Never	Occasionally	Usually	Never	Never	Never	Always	Strongly agree	Disagree	Agree	Strongly disagree	Agree	Strongly agree	Agree	Strongly disagree	Strongly agree
2	2	Female	Breeder		Yes	Domestic short/long hair		Yes	Restricted access	Yes	No		N/A	No		N/A	Never	Never	Never	Never	Never	Never	Never	Normal	5 (e.g. the coat is shiny and silky with no mats or bald patches)	Always	Always	Occasionally	Never	Occasionally	Occasionally	Never	Never	Usually	Usually	Never	Never	Never	Never	Never	Strongly agree	Agree	Agree	Disagree	Strongly agree	Agree	Disagree	Strongly disagree	Agree
8	7	Female	Rehoming centre		Yes	Domestic short/long hair		Yes	Constant access	Yes	No		N/A	Yes	Aggression towards my other cat who is also female	Unsure	Never	Never	Never	Never	Occasionally	Never	Never	Normal	5 (e.g. the coat is shiny and silky with no mats or bald patches)	Always	Always	Usually	Always	Never	Never	Never	Never	Occasionally	Usually	Occasionally	Never	Never	Never	Occasionally	Strongly disagree	Agree	Strongly disagree	Disagree	Agree	Strongly disagree	Disagree	Disagree	Strongly agree
15	15	Male	Breeder		Yes	Other (please specify)	Burmese	Yes	Constant access	Yes	Yes	Renal disease	No	No		N/A	Once	Never	Never	Never	Occasionally	Never	Never	Underweight	5 (e.g. the coat is shiny and silky with no mats or bald patches)	Always	Always	Usually	Never	Never	Never	Once	Never	Usually	Usually	Once	Once	Never	Never	Occasionally	Agree	Disagree	Agree	Disagree	Strongly agree	Agree	Neither agree nor disagree	Disagree	Strongly agree
2	2	Male	Rehoming centre		Yes	Domestic short/long hair		No	N/A	Yes	No		N/A	No		N/A	Never	Never	Never	Never	Occasionally	Once	Never	Normal	5 (e.g. the coat is shiny and silky with no mats or bald patches)	Always	Usually	Always	Never	Never	Never	Occasionally	Never	Always	Usually	Once	Never	Never	Never	Always	Strongly agree	Disagree	Agree	Neither agree nor disagree	Agree	Strongly agree	Strongly agree	Disagree	Agree
12	1	Male	Friend/neighbour		Yes	Domestic short/long hair		Yes	Restricted access	Yes	Yes	bad teeth	Unsure	Yes	psychological trauma from previous abuse	Yes	Occasionally	Often	Never	Never	Occasionally	Never	Never	Normal	4 (e.g. the coat is generally shiny and silky, but can occasionally be a bit dirty or greasy, but there are no mats or bald patches)	Occasionally	Once	Once	Never	Never	Never	Never	Never	Once	Always	Never	Never	Never	Never	Never	Agree	Neither agree nor disagree	Disagree	Neither agree nor disagree	Strongly agree	Agree	Neither agree nor disagree	Strongly disagree	Strongly agree
19	18	Male	Rehoming centre		Yes	Domestic short/long hair		Yes	Restricted access	Yes	Yes	hyperthyroidism, constipation, arthrosis, irregular heart rate	No	Yes	spraying indoors, meowing very loud like he is screaming	No	Never	Often	Often	Occasionally	Occasionally	Once	Always	Underweight	5 (e.g. the coat is shiny and silky with no mats or bald patches)	Always	Occasionally	Usually	Never	Never	Never	Once	Never	Occasionally	Usually	Once	Never	Never	Never	Occasionally	Agree	Strongly disagree	Disagree	Strongly disagree	Strongly agree	Strongly agree	Disagree	Disagree	Disagree
18	18	Female	Breeder		Yes	Other (please specify)	Tonkinese	No	N/A	Yes	Yes	Asthma	No	No		N/A	Never	Once	Never	Never	Often	Occasionally	Never	Normal	5 (e.g. the coat is shiny and silky with no mats or bald patches)	Occasionally	Usually	Usually	Occasionally	Never	Never	Never	Never	Occasionally	Always	Once	Never	Never	Never	Occasionally	Agree	Disagree	Agree	Disagree	Strongly agree	Strongly agree	Disagree	Strongly disagree	Agree
6	6	Male	Other (please specify)	Abandoned as a kitten	Yes	Domestic short/long hair		Yes	Constant access	No	No		N/A	No		N/A	Never	Never	Once	Once	Occasionally	Never	Never	Overweight	3 (e.g. the coat is slightly dirty and/or greasy, and/or a few mats and/or a few bald patches)	Always	Usually	Once	Occasionally	Occasionally	Never	Never	Occasionally	Occasionally	Usually	Usually	Never	Never	Never	Never	Strongly agree	Strongly disagree	Neither agree nor disagree	Strongly disagree	Strongly agree	Strongly agree	Agree	Neither agree nor disagree	Neither agree nor disagree
3	3	Female	Other (please specify)	Colleague of a friend who's cat had kittens	Yes	Domestic short/long hair		Yes	Constant access	Yes	No		N/A	Yes	She is a very nervous cat and will attack anyone but her owners if they try to go near her. She also had a problem where she would poo on the floor when we moved house which continued for around 10 months before she settled. She was given anti anxiety medication by the vet to help this which did not work.	Unsure	Once	Never	Never	Often	Occasionally	Once	Never	Underweight	5 (e.g. the coat is shiny and silky with no mats or bald patches)	Usually	Occasionally	Never	Occasionally	Once	Never	Occasionally	Never	Occasionally	Always	Occasionally	Never	Never	Never	Never	Disagree	Strongly agree	Strongly disagree	Strongly agree	Agree	Disagree	Disagree	Disagree	Disagree
4	4	Female	Rehoming centre		Yes	Other (please specify)	Angora	Yes	Restricted access	Yes	No		N/A	Yes	Can be agressive if petted too much. Afraid of strangers.	No	Never	Once	Never	Never	Occasionally	Never	Never	Normal	5 (e.g. the coat is shiny and silky with no mats or bald patches)	Usually	Usually	Usually	Usually	Occasionally	Occasionally	Usually	Usually	Always	Occasionally	Usually	Occasionally	Occasionally	Once	Usually	Strongly disagree	Agree	Neither agree nor disagree	Agree	Neither agree nor disagree	Disagree	Neither agree nor disagree	Agree	Neither agree nor disagree
3	3	Male	Other (please specify)	Clinic	Yes	Domestic short/long hair		No	N/A	Yes	No		N/A	No		N/A	Never	Never	Never	Once	Occasionally	Never	Never	Overweight	4 (e.g. the coat is generally shiny and silky, but can occasionally be a bit dirty or greasy, but there are no mats or bald patches)	Usually	Occasionally	Never	Never	Never	Occasionally	Usually	Never	Always	Usually	Never	Never	Never	Once	Occasionally	Agree	Disagree	Disagree	Strongly agree	Neither agree nor disagree	Agree	Strongly agree	Strongly disagree	Strongly agree
9	9	Male	Breeder		Yes	Other (please specify)	Russian blue	Yes	Restricted access	Yes	No		N/A	No		N/A	Never	Never	Never	Never	Once	Never	Never	Normal	4 (e.g. the coat is generally shiny and silky, but can occasionally be a bit dirty or greasy, but there are no mats or bald patches)	Once	Occasionally	Once	Never	Never	Never	Once	Never	Once	Usually	Never	Never	Never	Never	Once	Strongly agree	Strongly agree	Agree	Strongly disagree	Agree	Strongly agree	Neither agree nor disagree	Strongly disagree	Agree
4	4	Female	Rehoming centre		Yes	Domestic short/long hair		Yes	Restricted access	Yes	Yes	Struvite crystals when 4 months old!	Unsure	No		N/A	Once	Once	Never	Never	Occasionally	Never	Never	Overweight	5 (e.g. the coat is shiny and silky with no mats or bald patches)	Always	Always	Usually	Never	Never	Never	Never	Never	Always	Always	Never	Never	Never	Never	Occasionally	Agree	Neither agree nor disagree	Agree	Disagree	Strongly agree	Agree	Neither agree nor disagree	Strongly disagree	Strongly agree
6	6	Female	Breeder		Yes	Domestic short/long hair		Yes	Restricted access	Yes	Yes	Feline Chronic Gingivostomatitis	Yes	No		N/A	Never	Occasionally	Never	Occasionally	Occasionally	Occasionally	Never	Normal	5 (e.g. the coat is shiny and silky with no mats or bald patches)	Always	Always	Usually	Always	Never	Never	Never	Never	Always	Always	Never	Never	Never	Never	Always	Strongly disagree	Agree	Agree	Neither agree nor disagree	Strongly agree	Disagree	Neither agree nor disagree	Strongly disagree	Strongly agree
11	10	Female	Rehoming centre		Yes	Domestic short/long hair		Yes	Constant access	Yes	No		N/A	No		N/A	Occasionally	Never	Never	Never	Never	Never	Never	Normal	4 (e.g. the coat is generally shiny and silky, but can occasionally be a bit dirty or greasy, but there are no mats or bald patches)	Usually	Usually	Usually	Never	Never	Never	Never	Never	Never	Always	Never	Never	Never	Never	Never	Disagree	Disagree	Agree	Strongly disagree	Strongly agree	Strongly agree	Disagree	Strongly disagree	Strongly disagree
1	1	Female	Breeder		Yes	Domestic short/long hair		Yes	Constant access	Yes	No		N/A	No		N/A	Never	Never	Never	Never	Occasionally	Once	Never	Normal	5 (e.g. the coat is shiny and silky with no mats or bald patches)	Always	Always	Occasionally	Once	Occasionally	Never	Never	Occasionally	Usually	Occasionally	Occasionally	Never	Never	Never	Usually	Agree	Disagree	Agree	Agree	Agree	Agree	Agree	Disagree	Agree
3	3	Male	Other (please specify)	Hand reared as a foster	Yes	Domestic short/long hair		Yes	Restricted access	Yes	Yes	Radial hypoplasia in both front legs	Yes	No		N/A	Occasionally	Occasionally	Never	Occasionally	Once	Occasionally	Never	Normal	4 (e.g. the coat is generally shiny and silky, but can occasionally be a bit dirty or greasy, but there are no mats or bald patches)	Occasionally	Usually	Usually	Never	Never	Never	Never	Never	Once	Usually	Occasionally	Never	Never	Never	Occasionally	Strongly agree	Neither agree nor disagree	Neither agree nor disagree	Strongly disagree	Strongly agree	Strongly agree	Neither agree nor disagree	Strongly disagree	Neither agree nor disagree
13	3	Male	Other (please specify)	Charity - Cinnamon Trust	Yes	Domestic short/long hair		Yes	Constant access	Yes	No		N/A	Yes	Overgrooming	Yes	Never	Never	Never	Never	Occasionally	Once	Never	Normal	3 (e.g. the coat is slightly dirty and/or greasy, and/or a few mats and/or a few bald patches)	Usually	Always	Occasionally	Never	Never	Never	Never	Never	Once	Always	Occasionally	Never	Never	Never	Always	Neither agree nor disagree	Strongly disagree	Disagree	Strongly disagree	Strongly agree	Strongly agree	Neither agree nor disagree	Strongly disagree	Strongly agree
12	12	Male	Friend/neighbour		Yes	Domestic short/long hair		Yes	Constant access	No	No		N/A	No		N/A	Never	Never	Never	Never	Never	Never	Never	Normal	5 (e.g. the coat is shiny and silky with no mats or bald patches)	Always	Occasionally	Always	Never	Never	Never	Never	Never	Always	Always	Occasionally	Never	Never	Never	Usually	Agree	Neither agree nor disagree	Neither agree nor disagree	Disagree	Strongly agree	Agree	Neither agree nor disagree	Disagree	Neither agree nor disagree
11	11	Female	Friend/neighbour		Yes	Domestic short/long hair		Yes	Restricted access	Yes	No		N/A	Yes	Overgrooming	No	Never	Never	Never	Never	Occasionally	Never	Never	Normal	5 (e.g. the coat is shiny and silky with no mats or bald patches)	Usually	Usually	Always	Occasionally	Never	Never	Never	Never	Always	Usually	Usually	Never	Never	Never	Never	Neither agree nor disagree	Agree	Disagree	Disagree	Strongly agree	Agree	Disagree	Strongly disagree	Agree
1	1	Male	Other (please specify)	Facebook Add	Yes	Domestic short/long hair		Yes	Constant access	No	Yes	Low immune system	Unsure	No		N/A	Never	Never	Never	Never	Never	Occasionally	Never	Normal	4 (e.g. the coat is generally shiny and silky, but can occasionally be a bit dirty or greasy, but there are no mats or bald patches)	Occasionally	Usually	Usually	Never	Never	Never	Never	Never	Never	Always	Occasionally	Never	Never	Never	Never	Strongly agree	Disagree	Agree	Strongly disagree	Agree	Agree	Agree	Strongly disagree	Strongly agree
2	2	Male	Other (please specify)	stray kitten at vets	Yes	Domestic short/long hair		Yes	Restricted access	Yes	No		N/A	No		N/A	Never	Never	Never	Never	Never	Never	Never	Normal	5 (e.g. the coat is shiny and silky with no mats or bald patches)	Usually	Usually	Never	Never	Never	Never	Never	Never	Occasionally	Occasionally	Once	Never	Never	Never	Never	Agree	Disagree	Neither agree nor disagree	Agree	Agree	Agree	Disagree	Strongly disagree	Agree
1	1	Male	Friend/neighbour		Yes	Domestic short/long hair		Yes	Restricted access	Yes	No		N/A	No		N/A	Never	Occasionally	Never	Never	Never	Never	Never	Normal	5 (e.g. the coat is shiny and silky with no mats or bald patches)	Always	Usually	Occasionally	Never	Never	Never	Never	Never	Usually	Usually	Never	Never	Never	Never	Never	Agree	Agree	Agree	Neither agree nor disagree	Agree	Agree	Neither agree nor disagree	Strongly disagree	Strongly disagree
8	8	Male	Breeder		Yes	Other (please specify)	Persian	No	Restricted access	Yes	Yes	Feline callicivirus	Yes	No		Yes	Never	Never	Never	Never	Occasionally	Occasionally	Never	Normal	5 (e.g. the coat is shiny and silky with no mats or bald patches)	Usually	Usually	Occasionally	Never	Never	Never	Never	Never	Usually	Always	Never	Never	Never	Never	Occasionally	Neither agree nor disagree	Neither agree nor disagree	Neither agree nor disagree	Disagree	Agree	Agree	Neither agree nor disagree	Strongly disagree	Strongly agree
4	4	Female	Friend/neighbour		Yes	Domestic short/long hair		Yes	Restricted access	Yes	No		N/A	No		N/A	Never	Once	Never	Never	Occasionally	Once	Never	Overweight	5 (e.g. the coat is shiny and silky with no mats or bald patches)	Always	Always	Usually	Occasionally	Never	Never	Never	Never	Once	Never	Occasionally	Never	Never	Never	Once	Strongly agree	Disagree	Strongly agree	Strongly disagree	Strongly agree	Strongly agree	Agree	Strongly disagree	Strongly agree
6	5	Female	Other (please specify)	Rescue through work	Yes	Domestic short/long hair		Yes	Restricted access	Yes	No		N/A	Yes	Stress related over grooming	Yes	Never	Occasionally	Never	Occasionally	Never	Never	Never	Normal	5 (e.g. the coat is shiny and silky with no mats or bald patches)	Occasionally	Usually	Never	Never	Never	Never	Never	Never	Usually	Always	Never	Never	Never	Never	Occasionally	Disagree	Strongly agree	Disagree	Neither agree nor disagree	Agree	Neither agree nor disagree	Neither agree nor disagree	Strongly disagree	Strongly agree
2	2	Female	Rehoming centre		Yes	Domestic short/long hair		No	N/A	Yes	No		N/A	No		N/A	Never	Never	Never	Never	Occasionally	Once	Never	Normal	5 (e.g. the coat is shiny and silky with no mats or bald patches)	Always	Always	Usually	Never	Never	Never	Occasionally	Never	Occasionally	Usually	Never	Never	Never	Never	Occasionally	Strongly agree	Neither agree nor disagree	Agree	Neither agree nor disagree	Agree	Agree	Neither agree nor disagree	Neither agree nor disagree	Neither agree nor disagree
4	4	Female	Other (please specify)	Free to a good home kitten	Yes	Domestic short/long hair		Yes	Restricted access	Yes	No		N/A	Yes	Eats too quickly near the othe cats so vomits.	No	Never	Never	Never	Never	Often	Never	Never	Normal	5 (e.g. the coat is shiny and silky with no mats or bald patches)	Occasionally	Occasionally	Never	Once	Occasionally	Occasionally	Never	Occasionally	Occasionally	Occasionally	Never	Never	Never	Occasionally	Occasionally	Disagree	Agree	Agree	Neither agree nor disagree	Strongly agree	Neither agree nor disagree	Disagree	Disagree	Agree
3	1	Male	Rehoming centre		Yes	Domestic short/long hair		Yes	Constant access	Yes	No		N/A	No		N/A	Never	Never	Never	Never	Never	Never	Never	Normal	4 (e.g. the coat is generally shiny and silky, but can occasionally be a bit dirty or greasy, but there are no mats or bald patches)	Always	Usually	Occasionally	Always	Occasionally	Once	Never	Occasionally	Usually	Usually	Occasionally	Once	Never	Once	Occasionally	Agree	Agree	Agree	Disagree	Agree	Strongly disagree	Agree	Disagree	Agree
9	9	Female	Breeder		Yes	Other (please specify)	persian	Yes	Restricted access	Yes	No		No	No		No	Never	Never	Never	Never	Occasionally	Occasionally	Never	Normal	4 (e.g. the coat is generally shiny and silky, but can occasionally be a bit dirty or greasy, but there are no mats or bald patches)	Always	Usually	Usually	Occasionally	Never	Never	Usually	Never	Occasionally	Usually	Occasionally	Never	Never	Never	Occasionally	Neither agree nor disagree	Disagree	Disagree	Disagree	Agree	Agree	Disagree	Disagree	Disagree
8	6	Male	Rehoming centre		Yes	Domestic short/long hair		Yes	Constant access	No	No		N/A	No		N/A	Never	Always	Never	Never	Occasionally	Occasionally	Never	Normal	4 (e.g. the coat is generally shiny and silky, but can occasionally be a bit dirty or greasy, but there are no mats or bald patches)	Always	Always	Occasionally	Occasionally	Never	Once	Never	Never	Usually	Occasionally	Occasionally	Never	Never	Never	Usually
11	11	Female	Friend/neighbour		Yes	Domestic short/long hair		Yes	Constant access	No	No		No	No		No	Never	Never	Never	Never	Once	Never	Never	Normal	5 (e.g. the coat is shiny and silky with no mats or bald patches)	Occasionally	Never	Usually	Usually	Usually	Usually	Never	Occasionally	Usually	Always	Never	Usually	Usually	Never	Usually	Strongly disagree	Strongly agree	Strongly disagree	Neither agree nor disagree	Agree	Disagree	Agree	Strongly disagree	Strongly agree
12	9	Male	Other (please specify)	Unknown	Yes	Domestic short/long hair		Yes	Restricted access	Yes	No		N/A	No		N/A	Never	Occasionally	Never	Never	Never	Never	Never	Normal	4 (e.g. the coat is generally shiny and silky, but can occasionally be a bit dirty or greasy, but there are no mats or bald patches)	Usually	Usually	Occasionally	Never	Never	Never	Never	Never	Once	Always	Never	Never	Never	Never	Never	Agree	Agree	Disagree	Disagree	Agree	Agree	Disagree	Strongly disagree	Strongly agree
12	9	Female	Rehoming centre		Yes	Domestic short/long hair		Yes	Constant access	No	No		N/A	No		N/A	Never	Never	Never	Never	Occasionally	Never	Never	Normal	5 (e.g. the coat is shiny and silky with no mats or bald patches)	Usually	Usually	Occasionally	Usually	Never	Never	Occasionally	Occasionally	Usually	Occasionally	Occasionally	Never	Never	Never	Occasionally	Neither agree nor disagree	Neither agree nor disagree	Disagree	Disagree	Agree	Neither agree nor disagree	Agree	Disagree	Agree
1	1	Male	Rehoming centre		Yes	Domestic short/long hair		Yes	Constant access	No	No		N/A	No		N/A	Never	Never	Never	Never	Never	Never	Never	Normal	5 (e.g. the coat is shiny and silky with no mats or bald patches)	Always	Always	Occasionally	Never	Never	Never	Never	Never	Occasionally	Usually	Never	Never	Never	Never	Always	Strongly agree	Strongly disagree	Neither agree nor disagree	Strongly disagree	Strongly agree	Strongly agree	Neither agree nor disagree	Strongly disagree	Strongly agree
9	5	Male	Rehoming centre		Yes	Domestic short/long hair		Yes	Constant access	No	No		N/A	No		N/A	Never	Never	Never	Never	Occasionally	Once	Never	Normal	5 (e.g. the coat is shiny and silky with no mats or bald patches)	Always	Usually	Usually	Never	Occasionally	Occasionally	Never	Never	Occasionally	Usually	Occasionally	Occasionally	Never	Never	Occasionally	Strongly agree	Disagree	Agree	Strongly disagree	Strongly agree	Strongly agree	Neither agree nor disagree	Strongly disagree	Agree
1	1	Female	Other (please specify)	Pets4Homes website. A local womans house cat got out and had babies. The mum was spayed around the time the kittens left her.	Yes	Domestic short/long hair		Yes	Restricted access	Yes	No		N/A	No		N/A	Never	Never	Never	Never	Occasionally	Once	Never	Normal	5 (e.g. the coat is shiny and silky with no mats or bald patches)	Always	Always	Always	Usually	Never	Occasionally	Never	Never	Always	Always	Usually	Never	Never	Never	Usually	Strongly agree	Strongly disagree	Strongly agree	Strongly disagree	Agree	Agree	Neither agree nor disagree	Strongly disagree	Agree
1	1	Male	Other (please specify)	rescue	Yes	Domestic short/long hair		Yes	Restricted access	Yes	No		N/A	No		N/A	Once	Once	Never	Never	Once	Occasionally	Never	Normal	5 (e.g. the coat is shiny and silky with no mats or bald patches)	Always	Always	Occasionally	Never	Never	Never	Never	Occasionally	Occasionally	Usually	Usually	Never	Never	Occasionally	Occasionally	Strongly agree	Strongly disagree	Neither agree nor disagree	Strongly disagree	Agree	Agree	Strongly agree	Strongly disagree	Agree
5	5	Female	Other (please specify)	Found in a rubbish bin	Yes	Domestic short/long hair		Yes	Restricted access	Yes	Yes	Flu symptoms sometimes	Yes	No		N/A	Never	Never	Never	Never	Occasionally	Never	Never	Normal	5 (e.g. the coat is shiny and silky with no mats or bald patches)	Usually	Always	Usually	Occasionally	Never	Never	Never	Never	Occasionally	Always	Occasionally	Never	Never	Once	Once	Agree	Disagree	Strongly agree	Strongly disagree	Strongly agree	Agree	Neither agree nor disagree	Strongly disagree	Agree
1	1	Female	Rehoming centre		Yes	Domestic short/long hair		Yes	Restricted access	Yes	No		N/A	No		N/A	Never	Never	Never	Never	Never	Never	Never	Normal	5 (e.g. the coat is shiny and silky with no mats or bald patches)	Always	Always	Occasionally	Never	Never	Once	Never	Never	Occasionally	Never	Never	Never	Never	Never	Occasionally	Agree	Disagree	Neither agree nor disagree	Disagree	Neither agree nor disagree	Neither agree nor disagree	Neither agree nor disagree	Disagree	Strongly agree
5	5	Male	Rehoming centre		Yes	Domestic short/long hair		Yes	Restricted access	Yes	No		N/A	No		N/A	Never	Often	Occasionally	Often	Occasionally	Once	Never	Normal	4 (e.g. the coat is generally shiny and silky, but can occasionally be a bit dirty or greasy, but there are no mats or bald patches)	Always	Usually	Usually	Never	Never	Never	Never	Never	Occasionally	Usually	Usually	Occasionally	Never	Never	Never	Strongly agree	Strongly disagree	Agree	Disagree	Agree	Strongly agree	Disagree	Strongly disagree	Agree
6	6	Male	Other (please specify)	Vet	Yes	Domestic short/long hair		No	N/A	Yes	No		N/A	Yes	Licks the walls (not a deficiency or anemia)	No	Never	Never	Never	Occasionally	Often	Never	Never	Overweight	5 (e.g. the coat is shiny and silky with no mats or bald patches)	Usually	Occasionally	Occasionally	Never	Never	Never	Never	Never	Occasionally	Usually	Never	Never	Never	Never	Never	Strongly agree	Disagree	Agree	Disagree	Agree	Agree	Neither agree nor disagree	Disagree	Agree
6	4	Male	Other (please specify)	He adopted us - appeared to have been abandoned n the area	Yes	Domestic short/long hair		Yes	Restricted access	Yes	No		N/A	No		N/A	Never	Never	Never	Never	Never	Never	Never	Overweight	5 (e.g. the coat is shiny and silky with no mats or bald patches)	Usually	Always	Usually	Never	Never	Never	Never	Never	Occasionally	Always	Usually	Never	Never	Never	Occasionally	Neither agree nor disagree	Strongly disagree	Strongly agree	Disagree	Strongly agree	Neither agree nor disagree	Neither agree nor disagree	Strongly disagree	Strongly agree
1	1	Female	Other (please specify)	SPCA	Yes	Domestic short/long hair		Yes	Restricted access	Yes	No		N/A	No		N/A	Never	Never	Never	Never	Once	Never	Once	Overweight	5 (e.g. the coat is shiny and silky with no mats or bald patches)	Usually	Always	Always	Never	Never	Once	Never	Never	Occasionally	Usually	Occasionally	Never	Never	Never	Once	Strongly agree	Neither agree nor disagree	Agree	Strongly disagree	Strongly agree	Strongly agree	Disagree	Strongly disagree	Strongly agree
15	15	Male	Other (please specify)	born feral, given to me as a small kitten	Yes	Domestic short/long hair		Yes	Constant access	Yes	Yes	ckd	No	No		No	Occasionally	Occasionally	Never	Occasionally	Often	Occasionally	Occasionally	Very underweight	5 (e.g. the coat is shiny and silky with no mats or bald patches)	Always	Always	Always	Once	Occasionally	Never	Occasionally	Never	Occasionally	Usually	Occasionally	Occasionally	Never	Never	Never	Agree	Disagree	Agree	Strongly disagree	Strongly agree	Strongly agree	Disagree	Neither agree nor disagree	Strongly agree
10	10	Female	Breeder		Yes	Domestic short/long hair		Yes	Constant access	No	No		N/A	No		N/A	Never	Never	Never	Never	Never	Never	Never	Overweight	5 (e.g. the coat is shiny and silky with no mats or bald patches)	Occasionally	Occasionally	Usually	Never	Occasionally	Never	Never	Never	Usually	Usually	Occasionally	Never	Never	Never	Occasionally	Agree	Disagree	Agree	Disagree	Strongly agree	Agree	Neither agree nor disagree	Strongly disagree	Neither agree nor disagree
11	3	Male	Other (please specify)	Stray that never left	Yes	Domestic short/long hair		No	N/A	Yes	No		N/A	No		N/A	Never	Never	Never	Never	Once	Never	Never	Normal	5 (e.g. the coat is shiny and silky with no mats or bald patches)	Always	Occasionally	Occasionally	Never	Once	Never	Never	Never	Never	Always	Never	Never	Never	Never	Occasionally	Neither agree nor disagree	Strongly disagree	Strongly agree	Strongly disagree	Strongly agree	Neither agree nor disagree	Disagree	Strongly disagree	Strongly agree
3	3	Male	Rehoming centre		Yes	Domestic short/long hair		Yes	Constant access	No	No		N/A	No		N/A	Never	Never	Never	Never	Never	Never	Never	Normal	5 (e.g. the coat is shiny and silky with no mats or bald patches)	Usually	Usually	Never	Never	Occasionally	Never	Occasionally	Never	Occasionally	Usually	Occasionally	Never	Never	Never	Occasionally	Strongly agree	Disagree	Agree	Disagree	Agree	Agree	Neither agree nor disagree	Neither agree nor disagree	Neither agree nor disagree
4	4	Female	Rehoming centre		Yes	Domestic short/long hair		No	N/A	Yes	No		N/A	Yes	Anxiety with strangers	Yes	Never	Never	Never	Never	Occasionally	Occasionally	Occasionally	Normal	5 (e.g. the coat is shiny and silky with no mats or bald patches)	Usually	Occasionally	Always	Never	Never	Never	Never	Never	Once	Usually	Never	Never	Never	Never	Occasionally	Strongly agree	Neither agree nor disagree	Disagree	Neither agree nor disagree	Strongly agree	Strongly agree	Disagree	Strongly disagree	Strongly agree
6	1	Male	Other (please specify)	Social media rehoming group	Yes	Domestic short/long hair		Yes	Constant access	No	No		N/A	No		N/A	Never	Never	Never	Once	Occasionally	Once	Often	Normal	4 (e.g. the coat is generally shiny and silky, but can occasionally be a bit dirty or greasy, but there are no mats or bald patches)	Usually	Occasionally	Never	Never	Occasionally	Occasionally	Usually	Never	Occasionally	Usually	Never	Never	Never	Never	Always	Strongly agree	Disagree	Strongly agree	Disagree	Strongly agree	Strongly agree	Strongly agree	Strongly disagree	Agree
1	1	Female	Other (please specify)	Rehomed from vets	Yes	Domestic short/long hair		Yes	Restricted access	Yes	No		N/A	No		N/A	Never	Never	Never	Never	Occasionally	Never	Never	Normal	5 (e.g. the coat is shiny and silky with no mats or bald patches)	Always	Usually	Occasionally	Usually	Occasionally	Occasionally	Occasionally	Usually	Always	Occasionally	Always	Usually	Usually	Occasionally	Usually	Disagree	Agree	Disagree	Neither agree nor disagree	Agree	Neither agree nor disagree	Disagree	Neither agree nor disagree	Neither agree nor disagree
8	8	Female	Friend/neighbour		Yes	Domestic short/long hair		Yes	Restricted access	No	No		N/A	No		N/A	Never	Never	Never	Never	Never	Never	Never	Normal	5 (e.g. the coat is shiny and silky with no mats or bald patches)	Usually	Occasionally	Occasionally	Occasionally	Occasionally	Never	Occasionally	Never	Usually	Usually	Once	Never	Never	Never	Occasionally	Disagree	Disagree	Agree	Disagree	Agree	Disagree	Agree	Disagree	Neither agree nor disagree
11	11	Male	Other (please specify)	Was ound in the road in Ealing and brought in to my veterinary practice. We just fell in love.	Yes	Domestic short/long hair		Yes	Restricted access	Yes	No		N/A	Yes	Occasionally sprays urine on furniture.	No	Never	Never	Occasionally	Never	Occasionally	Never	Never	Normal	4 (e.g. the coat is generally shiny and silky, but can occasionally be a bit dirty or greasy, but there are no mats or bald patches)	Always	Always	Occasionally	Never	Never	Never	Never	Never	Occasionally	Always	Occasionally	Never	Never	Never	Usually	Neither agree nor disagree	Strongly disagree	Neither agree nor disagree	Disagree	Strongly agree	Neither agree nor disagree	Strongly agree	Strongly disagree	Strongly agree
15	15	Male	Other (please specify)	One of my regular clients when I was a vet nurse	Yes	Domestic short/long hair		Yes	Restricted access	Yes	No		N/A	No		N/A	Once	Never	Never	Never	Occasionally	Occasionally	Never	Normal	4 (e.g. the coat is generally shiny and silky, but can occasionally be a bit dirty or greasy, but there are no mats or bald patches)	Occasionally	Occasionally	Occasionally	Never	Never	Never	Never	Never	Usually	Usually	Always	Never	Never	Never	Always	Strongly agree	Strongly disagree	Strongly agree	Neither agree nor disagree	Strongly agree	Strongly agree	Agree	Strongly disagree	Strongly disagree
4	4	Male	Breeder		Yes	Other (please specify)	Oriental shorthair	No	N/A	Yes	Yes	mediastinal lymphoma	Unsure	No		N/A	Never	Never	Never	Never	Occasionally	Once	Occasionally	Normal	5 (e.g. the coat is shiny and silky with no mats or bald patches)	Always	Always	Always	Never	Never	Never	Never	Never	Never	Always	Occasionally	Never	Never	Never	Never	Neither agree nor disagree	Disagree	Neither agree nor disagree	Strongly disagree	Agree	Agree	Disagree	Strongly disagree	Strongly agree
21	21	Female	Friend/neighbour		Yes	Domestic short/long hair		Yes	Restricted access	Yes	Yes	Early renal insufficiency	No	No		No	Occasionally	Never	Never	Often	Occasionally	Never	Never	Normal	3 (e.g. the coat is slightly dirty and/or greasy, and/or a few mats and/or a few bald patches)	Usually	Occasionally	Always	Occasionally	Never	Never	Never	Never	Occasionally	Usually	Never	Never	Never	Never	Usually	Agree	Disagree	Agree	Disagree	Agree	Neither agree nor disagree	Neither agree nor disagree	Strongly disagree	Agree
1	1	Male	Breeder		Yes	Other (please specify)	Ragdoll	Yes	Restricted access	Yes	No		N/A	No		N/A	Never	Occasionally	Never	Never	Occasionally	Never	Never	Normal	5 (e.g. the coat is shiny and silky with no mats or bald patches)	Always	Usually	Always	Once	Never	Never	Occasionally	Never	Occasionally	Usually	Never	Never	Never	Never	Never	Strongly agree	Strongly disagree	Strongly agree	Strongly disagree	Agree	Agree	Strongly disagree	Strongly disagree	Strongly disagree
18	18	Female	Rehoming centre		Yes	Domestic short/long hair		Yes	Constant access	No	Yes	Hyperthyroidism, periodic cystitis, mild skin condition	No	Yes	Only mild. She is a dark tortie, which I'm told are classicly temperamental. In the last couple of years she has taken to toileting on the carpet in the corners of rooms, so is now restricted to the kitchen (and outdoors).	No	Occasionally	Often	Never	Often	Occasionally	Occasionally	Never	Underweight	4 (e.g. the coat is generally shiny and silky, but can occasionally be a bit dirty or greasy, but there are no mats or bald patches)	Usually	Never	Occasionally	Occasionally	Occasionally	Occasionally	Occasionally	Occasionally	Usually	Occasionally	Occasionally	Occasionally	Occasionally	Occasionally	Occasionally	Agree	Disagree	Agree	Disagree	Agree	Neither agree nor disagree	Neither agree nor disagree	Disagree	Agree
15	5	Female	Rehoming centre		Yes	Domestic short/long hair		Yes	Constant access	No	No		No	No		N/A	Never	Never	Never	Never	Occasionally	Never	Never	Normal	3 (e.g. the coat is slightly dirty and/or greasy, and/or a few mats and/or a few bald patches)	Occasionally	Occasionally	Once	Never	Occasionally	Occasionally	Occasionally	Never	Occasionally	Usually	Never	Occasionally	Never	Never	Usually	Strongly agree	Disagree	Strongly agree	Strongly disagree	Strongly agree	Strongly agree	Strongly disagree	Strongly disagree	Neither agree nor disagree
1	1	Female	Breeder		Yes	Domestic short/long hair		No	N/A	Yes	No		N/A	Yes	Biting and scratching	Unsure	Never	Never	Never	Never	Once	Occasionally	Once	Normal	5 (e.g. the coat is shiny and silky with no mats or bald patches)	Always	Usually	Usually	Occasionally	Once	Occasionally	Occasionally	Occasionally	Usually	Usually	Always	Once	Once	Occasionally	Usually	Agree	Agree	Agree	Disagree	Agree	Disagree	Neither agree nor disagree	Disagree	Agree
2	2	Male	Other (please specify)	He is my other cats kitten	Yes	Domestic short/long hair		Yes	Constant access	No	No		N/A	No		N/A	Never	Never	Never	Never	Never	Never	Never	Normal	5 (e.g. the coat is shiny and silky with no mats or bald patches)	Always	Always	Always	Occasionally	Never	Occasionally	Occasionally	Never	Occasionally	Occasionally	Occasionally	Never	Never	Never	Occasionally	Strongly disagree	Disagree	Neither agree nor disagree	Disagree	Agree	Agree	Disagree	Strongly disagree	Strongly agree
3	3	Male	Friend/neighbour		Yes	Domestic short/long hair		Yes	Restricted access	Yes	No		N/A	Yes		Yes	Never	Never	Never	Never	Occasionally	Never	Never	Normal	5 (e.g. the coat is shiny and silky with no mats or bald patches)	Always	Usually	Usually	Occasionally	Never	Never	Never	Occasionally	Usually	Usually	Usually	Never	Never	Never	Never	Agree	Disagree	Agree	Disagree	Agree	Neither agree nor disagree	Disagree	Disagree	Agree
5	2	Male	Rehoming centre		Yes	Domestic short/long hair		No	N/A	Yes	No		N/A	No		N/A	Never	Never	Never	Never	Occasionally	Once	Never	Normal	5 (e.g. the coat is shiny and silky with no mats or bald patches)	Always	Always	Usually	Never	Never	Never	Once	Never	Occasionally	Always	Never	Never	Never	Never	Usually	Disagree	Agree	Strongly agree	Neither agree nor disagree	Strongly agree	Agree	Disagree	Strongly disagree	Strongly agree
1	1	Male	Rehoming centre		Yes	Domestic short/long hair		Yes	Restricted access	Yes	No		N/A	No		N/A	Never	Never	Never	Never	Occasionally	Once	Never	Normal	5 (e.g. the coat is shiny and silky with no mats or bald patches)	Always	Always	Always	Occasionally	Never	Never	Never	Never	Occasionally	Occasionally	Occasionally	Never	Never	Never	Occasionally	Strongly agree	Disagree	Agree	Disagree	Strongly agree	Strongly agree	Disagree	Strongly disagree	Neither agree nor disagree
18	18	Male	Friend/neighbour		Yes	Domestic short/long hair		Yes	Restricted access	Yes	Yes	Hypertrophic Cardiomyopathy	No	Yes	Yelling/yowling	No	Once	Occasionally	Occasionally	Never	Occasionally	Occasionally	Never	Underweight	5 (e.g. the coat is shiny and silky with no mats or bald patches)	Occasionally	Occasionally	Always	Never	Never	Never	Never	Never	Occasionally	Usually	Occasionally	Never	Never	Never	Usually	Agree	Strongly disagree	Agree	Disagree	Strongly agree	Agree	Disagree	Strongly disagree	Neither agree nor disagree
3	2	Female	Rehoming centre		Yes	Other (please specify)	Moggy	Yes	Restricted access	Yes	No		N/A	No		N/A	Never	Never	Never	Never	Occasionally	Never	Never	Normal	5 (e.g. the coat is shiny and silky with no mats or bald patches)	Always	Usually	Always	Usually	Never	Never	Never	Never	Usually	Always	Occasionally	Never	Never	Never	Never	Strongly disagree	Strongly disagree	Agree	Disagree	Strongly agree	Disagree	Neither agree nor disagree	Strongly disagree	Strongly agree
8	8	Male	Other (please specify)	Ad in newsagents window	Yes	Domestic short/long hair		Yes	Constant access	No	No		N/A	No		N/A	Never	Never	Never	Never	Occasionally	Never	Never	Normal	5 (e.g. the coat is shiny and silky with no mats or bald patches)	Always	Always	Always	Never	Occasionally	Never	Never	Never	Occasionally	Always	Occasionally	Never	Never	Never	Never	Disagree	Neither agree nor disagree	Neither agree nor disagree	Strongly disagree	Strongly agree	Neither agree nor disagree	Strongly disagree	Strongly disagree	Strongly agree
1	1	Male	Rehoming centre		Yes	Domestic short/long hair		Yes	Restricted access	Yes	No		N/A	No		N/A	Never	Never	Never	Never	Never	Never	Never	Normal	5 (e.g. the coat is shiny and silky with no mats or bald patches)	Always	Always	Usually	Never	Never	Never	Never	Never	Occasionally	Always	Occasionally	Never	Never	Never	Occasionally	Agree	Neither agree nor disagree	Agree	Strongly disagree	Strongly agree	Strongly agree	Neither agree nor disagree	Strongly disagree	Strongly agree
2	1	Female	Rehoming centre		Yes	Domestic short/long hair		No	N/A	Yes	No		N/A	No		N/A	Often	Never	Never	Once	Once	Occasionally	Occasionally	Normal	5 (e.g. the coat is shiny and silky with no mats or bald patches)	Usually	Occasionally	Usually	Never	Never	Never	Never	Never	Never	Occasionally	Occasionally	Never	Never	Never	Occasionally	Disagree	Agree	Disagree	Disagree	Strongly agree	Neither agree nor disagree	Neither agree nor disagree	Strongly disagree	Strongly agree
5	3	Male	Rehoming centre		Yes	Domestic short/long hair		Yes	Restricted access	Yes	No		No	No		No	Occasionally	Never	Never	Never	Never	Occasionally	Occasionally	Overweight	5 (e.g. the coat is shiny and silky with no mats or bald patches)	Always	Usually	Usually	Occasionally	Occasionally	Never	Never	Occasionally	Always	Usually	Usually	Never	Never	Occasionally	Never	Neither agree nor disagree	Disagree	Agree	Strongly disagree	Strongly agree	Agree	Disagree	Strongly disagree	Strongly agree
14	14	Male	Rehoming centre		Yes	Domestic short/long hair		Yes	Restricted access	Yes	No		N/A	No		N/A	Never	Never	Occasionally	Occasionally	Occasionally	Occasionally	Occasionally	Normal	5 (e.g. the coat is shiny and silky with no mats or bald patches)	Always	Always	Always	Usually	Never	Never	Never	Never	Occasionally	Always	Occasionally	Never	Never	Never	Never	Strongly agree	Strongly disagree	Agree	Strongly disagree	Strongly agree	Agree	Agree	Strongly disagree	Strongly disagree
5	5	Female	Other (please specify)	College class mate	Yes	Domestic short/long hair		Yes	Restricted access	Yes	No		N/A	No		N/A	Never	Never	Never	Never	Never	Never	Never	Normal	5 (e.g. the coat is shiny and silky with no mats or bald patches)	Usually	Occasionally	Never	Occasionally	Never	Never	Occasionally	Never	Usually	Usually	Never	Never	Never	Never	Always	Neither agree nor disagree	Agree	Neither agree nor disagree	Strongly agree	Agree	Neither agree nor disagree	Disagree	Agree	Disagree
3	3	Male	Other (please specify)	My other cat had kittens	Yes	Domestic short/long hair		Yes	Constant access	No	No		N/A	No		N/A	Never	Never	Never	Never	Occasionally	Occasionally	Never	Overweight	5 (e.g. the coat is shiny and silky with no mats or bald patches)	Occasionally	Usually	Occasionally	Occasionally	Never	Occasionally	Occasionally	Never	Occasionally	Usually	Occasionally	Occasionally	Occasionally	Occasionally	Occasionally	Agree	Disagree	Neither agree nor disagree	Neither agree nor disagree	Agree	Agree	Neither agree nor disagree	Disagree	Neither agree nor disagree
15	15	Male	Friend/neighbour		Yes	Domestic short/long hair		Yes	Restricted access	Yes	Yes	Kidney and thyroid	No	No		No	Once	Never	Never	Occasionally	Often	Occasionally	Once	Underweight	4 (e.g. the coat is generally shiny and silky, but can occasionally be a bit dirty or greasy, but there are no mats or bald patches)	Occasionally	Occasionally	Always	Never	Occasionally	Occasionally	Occasionally	Never	Usually	Always	Never	Never	Never	Never	Always	Disagree	Disagree	Neither agree nor disagree	Disagree	Agree	Disagree	Disagree	Disagree	Strongly agree
15	15	Female	Breeder		Yes	Other (please specify)	Persian	No	N/A	Yes	Yes	Weak kidneys	No	No		N/A	Once	Never	Never	Never	Occasionally	Once	Never	Normal	5 (e.g. the coat is shiny and silky with no mats or bald patches)	Always	Usually	Always	Never	Never	Never	Never	Never	Once	Always	Occasionally	Never	Never	Never	Occasionally	Agree	Strongly disagree	Strongly agree	Neither agree nor disagree	Strongly agree	Strongly agree	Strongly disagree	Strongly disagree	Neither agree nor disagree
4	3	Male	Other (please specify)	stray at work (vet nurse)	Yes	Domestic short/long hair		Yes	Restricted access	Yes	No		Unsure	No		N/A	Once	Never	Never	Once	Never	Once	Never	Normal	5 (e.g. the coat is shiny and silky with no mats or bald patches)	Always	Always	Usually	Once	Never	Never	Never	Never	Occasionally	Usually	Usually	Never	Never	Never	Always	Strongly agree	Strongly disagree	Strongly agree	Disagree	Strongly agree	Strongly agree	Neither agree nor disagree	Strongly disagree	Agree
9	9	Male	Friend/neighbour		Yes	Domestic short/long hair		Yes	Constant access	Yes	No		N/A	No		N/A	Once	Never	Never	Never	Occasionally	Never	Never	Normal	4 (e.g. the coat is generally shiny and silky, but can occasionally be a bit dirty or greasy, but there are no mats or bald patches)	Always	Usually	Never	Occasionally	Never	Never	Never	Never	Occasionally	Always	Usually	Never	Never	Never	Occasionally	Agree	Strongly disagree	Agree	Neither agree nor disagree	Agree	Agree	Agree	Strongly disagree	Strongly agree
14	14	Male	Friend/neighbour		Yes	Domestic short/long hair		Yes	Restricted access	Yes	No		N/A	No		N/A	Never	Never	Never	Occasionally	Once	Once	Never	Normal	5 (e.g. the coat is shiny and silky with no mats or bald patches)	Usually	Occasionally	Occasionally	Occasionally	Occasionally	Occasionally	Occasionally	Never	Usually	Usually	Occasionally	Never	Never	Never	Occasionally	Agree	Disagree	Agree	Strongly disagree	Agree	Agree	Neither agree nor disagree	Strongly disagree	Agree
9	7	Male	Rehoming centre		Yes	Domestic short/long hair		Yes	Constant access	No	No		N/A	No		N/A	Never	Never	Never	Never	Once	Once	Never	Normal	5 (e.g. the coat is shiny and silky with no mats or bald patches)	Occasionally	Occasionally	Once	Once	Once	Never	Never	Never	Usually	Usually	Never	Never	Never	Never	Occasionally	Disagree	Neither agree nor disagree	Disagree	Disagree	Strongly agree	Disagree	Neither agree nor disagree	Strongly disagree	Strongly agree
3	3	Female	Rehoming centre		Yes	Domestic short/long hair		No	N/A	Yes	No		N/A	No		N/A	Never	Never	Never	Never	Occasionally	Never	Never	Normal	5 (e.g. the coat is shiny and silky with no mats or bald patches)	Usually	Usually	Occasionally	Occasionally	Never	Never	Never	Never	Usually	Always	Usually	Never	Never	Never	Never	Disagree	Disagree	Neither agree nor disagree	Disagree	Agree	Disagree	Neither agree nor disagree	Disagree	Strongly agree
8	8	Female	Friend/neighbour		Yes	Domestic short/long hair		Yes	Constant access	No	No		N/A	No		N/A	Never	Never	Never	Never	Never	Never	Never	Normal	5 (e.g. the coat is shiny and silky with no mats or bald patches)	Always	Occasionally	Always	Occasionally	Occasionally	Never	Never	Never	Occasionally	Usually	Never	Occasionally	Once	Never	Occasionally	Strongly agree	Disagree	Agree	Disagree	Strongly agree	Strongly agree	Disagree	Strongly disagree	Agree
3	3	Female	Other (please specify)	Vet practice	Yes	Domestic short/long hair		No	N/A	Yes	No		N/A	No		N/A	Occasionally	Occasionally	Never	Never	Never	Never	Never	Normal	5 (e.g. the coat is shiny and silky with no mats or bald patches)	Always	Always	Occasionally	Never	Occasionally	Occasionally	Occasionally	Never	Usually	Usually	Never	Never	Never	Never	Occasionally	Disagree	Disagree	Disagree	Strongly disagree	Agree	Agree	Neither agree nor disagree	Strongly disagree	Strongly agree
3	3	Female	Breeder		Yes	Other (please specify)	Siamese	Yes	Restricted access	Yes	No		N/A	No		N/A	Never	Never	Never	Never	Never	Never	Never	Underweight	5 (e.g. the coat is shiny and silky with no mats or bald patches)	Always	Always	Always	Occasionally	Never	Never	Never	Never	Always	Always	Never	Never	Never	Never	Never	Strongly agree	Disagree	Neither agree nor disagree	Strongly disagree	Strongly agree	Strongly agree	Disagree	Strongly disagree	Strongly disagree
6	6	Male	Rehoming centre		Yes	Domestic short/long hair		Yes	Constant access	No	No		N/A	No		N/A	Never	Never	Never	Never	Occasionally	Never	Never	Normal	4 (e.g. the coat is generally shiny and silky, but can occasionally be a bit dirty or greasy, but there are no mats or bald patches)	Usually	Usually	Occasionally	Never	Occasionally	Occasionally	Occasionally	Never	Usually	Occasionally	Usually	Never	Never	Never	Usually	Neither agree nor disagree	Agree	Disagree	Disagree	Neither agree nor disagree	Agree	Agree	Disagree	Neither agree nor disagree
6	6	Male	Other (please specify)	rescued ourselves from a bad home	Yes	Domestic short/long hair		Yes	Restricted access	Yes	No		Yes	No		N/A	Never	Never	Never	Occasionally	Occasionally	Occasionally	Never	Normal	5 (e.g. the coat is shiny and silky with no mats or bald patches)	Usually	Usually	Occasionally	Occasionally	Never	Never	Never	Never	Occasionally	Usually	Occasionally	Occasionally	Once	Never	Occasionally
3	3	Male	Breeder		Yes	Other (please specify)	Maine coon	No	N/A	Yes	No		N/A	No		N/A	Never	Never	Never	Never	Occasionally	Once	Never	Normal	4 (e.g. the coat is generally shiny and silky, but can occasionally be a bit dirty or greasy, but there are no mats or bald patches)	Always	Always	Usually	Never	Never	Never	Never	Never	Once	Always	Occasionally	Never	Never	Never	Occasionally	Agree	Neither agree nor disagree	Neither agree nor disagree	Disagree	Strongly agree	Strongly agree	Disagree	Strongly disagree	Strongly agree
16	8	Male	Rehoming centre		Yes	Domestic short/long hair		Yes	Restricted access	Yes	Yes	CKD, high BP, hyperthyroid	Yes	No		N/A	Never	Never	Never	Once	Often	Occasionally	Once	Normal	3 (e.g. the coat is slightly dirty and/or greasy, and/or a few mats and/or a few bald patches)	Usually	Occasionally	Occasionally	Never	Once	Never	Once	Never	Occasionally	Usually	Occasionally	Occasionally	Never	Never	Occasionally	Disagree	Disagree	Agree	Disagree	Agree	Agree	Neither agree nor disagree	Strongly disagree	Agree
4	4	Female	Rehoming centre		Yes	Domestic short/long hair		No	N/A	Yes	Yes	Titanium leg plate	No	Yes	Urinating in bath	No	Never	Occasionally	Never	Never	Never	Never	Never	Normal	5 (e.g. the coat is shiny and silky with no mats or bald patches)	Usually	Usually	Occasionally	Never	Once	Never	Occasionally	Never	Occasionally	Usually	Never	Never	Never	Never	Occasionally	Agree	Neither agree nor disagree	Neither agree nor disagree	Strongly disagree	Strongly agree	Agree	Disagree	Strongly disagree	Strongly agree
9	9	Female	Breeder		Yes	Domestic short/long hair		Yes	Constant access	No	No		N/A	No		N/A	Never	Never	Never	Never	Often	Never	Never	Normal	5 (e.g. the coat is shiny and silky with no mats or bald patches)	Always	Usually	Occasionally	Occasionally	Never	Never	Never	Never	Never	Usually	Never	Never	Never	Never	Never	Strongly agree	Agree	Disagree	Neither agree nor disagree	Strongly agree	Strongly agree	Disagree	Strongly disagree	Strongly agree
11	11	Female	Other (please specify)	found ad in paper	Yes	Domestic short/long hair		No	N/A	Yes	No		N/A	No		N/A	Never	Never	Never	Never	Occasionally	Never	Never	Overweight	5 (e.g. the coat is shiny and silky with no mats or bald patches)	Always	Usually	Occasionally	Never	Occasionally	Occasionally	Occasionally	Never	Usually	Occasionally	Occasionally	Occasionally	Never	Never	Occasionally	Disagree	Neither agree nor disagree	Disagree	Agree	Agree	Neither agree nor disagree	Neither agree nor disagree	Neither agree nor disagree	Agree
10	8	Male	Friend/neighbour		Yes	Other (please specify)	Bengal	Yes	Constant access	Yes	No	Plate in back leg	Yes	No		N/A	Never	Occasionally	Never	Never	Occasionally	Occasionally	Never	Normal	5 (e.g. the coat is shiny and silky with no mats or bald patches)	Always	Usually	Usually	Never	Never	Never	Never	Never	Usually	Usually	Occasionally	Never	Never	Never	Occasionally	Disagree	Strongly disagree	Strongly agree	Disagree	Strongly agree	Agree	Agree	Strongly disagree	Agree
8	1	Female	Friend/neighbour		Yes	Domestic short/long hair		Yes	Restricted access	Yes	No		N/A	No		N/A	Never	Never	Never	Often	Never	Never	Never	Normal	5 (e.g. the coat is shiny and silky with no mats or bald patches)	Usually	Usually	Occasionally	Never	Never	Never	Never	Never	Occasionally	Usually	Never	Never	Never	Never	Usually	Disagree	Disagree	Disagree	Disagree	Strongly agree	Agree	Agree	Strongly disagree	Strongly agree
2	2	Male	Breeder		Yes	Other (please specify)	British blue crossbreed	No	N/A	Yes	No		N/A	Yes	Scratching on furniture	Unsure	Never	Never	Never	Never	Occasionally	Occasionally	Never	Normal	5 (e.g. the coat is shiny and silky with no mats or bald patches)	Always	Always	Never	Never	Never	Never	Never	Never	Never	Always	Occasionally	Never	Never	Never	Always	Strongly agree	Strongly agree	Neither agree nor disagree	Neither agree nor disagree	Agree	Strongly agree	Neither agree nor disagree	Strongly disagree	Agree
6	3	Female	Other (please specify)	Mother in law	Yes	Domestic short/long hair		Yes	Restricted access	Yes	No		N/A	Yes	Biting	Yes	Never	Never	Never	Never	Occasionally	Never	Never	Normal	5 (e.g. the coat is shiny and silky with no mats or bald patches)	Usually	Usually	Occasionally	Occasionally	Once	Never	Never	Occasionally	Never	Usually	Usually	Occasionally	Occasionally	Occasionally	Usually	Agree	Disagree	Neither agree nor disagree	Strongly disagree	Strongly agree	Agree	Disagree	Strongly disagree	Neither agree nor disagree
5	5	Female	Other (please specify)	Cattery	Yes	Domestic short/long hair		Yes	Restricted access	Yes	No		N/A	No		N/A	Never	Never	Never	Never	Never	Never	Never	Normal	5 (e.g. the coat is shiny and silky with no mats or bald patches)	Always	Usually	Occasionally	Never	Never	Never	Never	Never	Occasionally	Occasionally	Occasionally	Never	Never	Never	Usually	Neither agree nor disagree	Neither agree nor disagree	Agree	Disagree	Strongly agree	Agree	Disagree	Strongly disagree	Strongly agree
1	1	Female	Rehoming centre		Yes	Other (please specify)	british blue tabby	No	N/A	Yes	No		N/A	No		N/A	Never	Never	Never	Never	Never	Occasionally	Never	Normal	5 (e.g. the coat is shiny and silky with no mats or bald patches)	Usually	Always	Never	Never	Never	Never	Never	Never	Occasionally	Occasionally	Never	Never	Never	Never	Occasionally	Disagree	Agree	Disagree	Neither agree nor disagree	Strongly agree	Neither agree nor disagree	Agree	Disagree	Agree
4	4	Female	Other (please specify)	She was thrown on the street	Yes	Domestic short/long hair		Yes	Restricted access	Yes	No		N/A	No		N/A	Never	Never	Never	Never	Once	Never	Never	Normal	5 (e.g. the coat is shiny and silky with no mats or bald patches)	Always	Usually	Never	Never	Never	Never	Never	Never	Once	Always	Occasionally	Never	Never	Never	Occasionally	Neither agree nor disagree	Agree	Agree	Agree	Strongly agree	Agree	Neither agree nor disagree	Strongly disagree	Strongly agree
4	3	Male	Other (please specify)	He found us! An uneutered male cat with broken canines, fleas, ticks amd fight wounds. We tried a paper collar initially but no owner came forward so he stayed with us.	Yes	Domestic short/long hair		No	N/A	Yes	Yes	Cystitis	Unsure	No		N/A	Occasionally	Once	Never	Never	Never	Once	Once	Normal	5 (e.g. the coat is shiny and silky with no mats or bald patches)	Occasionally	Always	Occasionally	Occasionally	Never	Never	Once	Never	Once	Usually	Occasionally	Never	Never	Never	Occasionally
8	8	Male	Other (please specify)	Pet shop	Yes	Other (please specify)	Domestic semi-long haired	Yes	Restricted access	Yes	Yes	FLUTD	No	Yes	Inappropriate biting / hunting feet	Unsure	Occasionally	Never	Never	Never	Occasionally	Occasionally	Never	Normal	5 (e.g. the coat is shiny and silky with no mats or bald patches)	Always	Usually	Always	Usually	Never	Occasionally	Occasionally	Occasionally	Always	Usually	Usually	Occasionally	Occasionally	Occasionally	Always	Agree	Agree	Strongly agree	Strongly disagree	Agree	Neither agree nor disagree	Disagree	Disagree	Strongly agree
6	6	Female	Breeder		Yes	Other (please specify)	Birman	Yes	Restricted access	Yes	No		N/A	No		N/A	Never	Never	Never	Never	Occasionally	Occasionally	Occasionally	Normal	5 (e.g. the coat is shiny and silky with no mats or bald patches)	Always	Occasionally	Occasionally	Never	Occasionally	Never	Occasionally	Never	Usually	Usually	Never	Never	Never	Never	Never	Disagree	Agree	Disagree	Disagree	Agree	Neither agree nor disagree	Disagree	Neither agree nor disagree	Neither agree nor disagree
1	1	Male	Friend/neighbour		Yes	Domestic short/long hair		Yes	Restricted access	Yes	No		N/A	No		N/A	Never	Never	Never	Never	Never	Once	Never	Normal	5 (e.g. the coat is shiny and silky with no mats or bald patches)	Usually	Occasionally	Usually	Never	Occasionally	Occasionally	Occasionally	Never	Occasionally	Occasionally	Never	Never	Never	Never	Usually	Agree	Disagree	Neither agree nor disagree	Neither agree nor disagree	Neither agree nor disagree	Neither agree nor disagree	Strongly agree	Neither agree nor disagree	Neither agree nor disagree
17	17	Female	Other (please specify)	shop	Yes	Domestic short/long hair		No	N/A	Yes	No		N/A	No		N/A	Never	Occasionally	Never	Never	Often	Occasionally	Never	Normal	5 (e.g. the coat is shiny and silky with no mats or bald patches)	Always	Usually	Always	Occasionally	Once	Never	Always	Never	Usually	Occasionally	Occasionally	Occasionally	Never	Never	Occasionally	Agree	Neither agree nor disagree	Agree	Agree	Agree	Neither agree nor disagree	Neither agree nor disagree	Disagree	Agree
2	2	Female	Friend/neighbour		Yes	Domestic short/long hair		Yes	Restricted access	Yes	No		N/A	No		N/A	Never	Never	Once	Once	Occasionally	Never	Never	Underweight	4 (e.g. the coat is generally shiny and silky, but can occasionally be a bit dirty or greasy, but there are no mats or bald patches)	Always	Usually	Always	Occasionally	Never	Never	Never	Never	Occasionally	Usually	Occasionally	Never	Never	Never	Usually	Strongly agree	Agree	Agree	Disagree	Strongly agree	Strongly agree	Neither agree nor disagree	Strongly disagree	Strongly agree
2	1	Female	Rehoming centre		Yes	Domestic short/long hair		Yes	Restricted access	Yes	No		N/A	Yes	She is wery shy.	Yes	Never	Never	Never	Never	Once	Never	Never	Normal	5 (e.g. the coat is shiny and silky with no mats or bald patches)	Always	Always	Never	Never	Never	Never	Never	Never	Usually	Always	Never	Never	Never	Never	Always	Strongly agree	Neither agree nor disagree	Disagree	Neither agree nor disagree	Strongly agree	Agree	Disagree	Strongly disagree	Strongly agree
1	1	Male	Friend/neighbour		Yes	Domestic short/long hair		Yes	Restricted access	Yes	Yes	Food allergy; tuna	Yes	No		N/A	Never	Never	Never	Never	Once	Once	Never	Normal	4 (e.g. the coat is generally shiny and silky, but can occasionally be a bit dirty or greasy, but there are no mats or bald patches)	Always	Always	Always	Never	Never	Never	Never	Never	Occasionally	Usually	Usually	Never	Never	Never	Occasionally	Strongly agree	Neither agree nor disagree	Agree	Disagree	Strongly agree	Strongly agree	Strongly disagree	Strongly disagree	Strongly agree
1	1	Male	Friend/neighbour		Yes	Domestic short/long hair		Yes	Constant access	No	No		N/A	No		N/A	Never	Never	Never	Never	Occasionally	Never	Never	Normal	5 (e.g. the coat is shiny and silky with no mats or bald patches)	Always	Usually	Occasionally	Never	Never	Never	Never	Never	Occasionally	Usually	Never	Never	Never	Never	Occasionally	Strongly agree	Disagree	Agree	Strongly disagree	Strongly agree	Strongly agree	Disagree	Strongly disagree	Agree
8	5	Male	Rehoming centre		Yes	Domestic short/long hair		No	N/A	Yes	No		N/A	No		N/A	Never	Once	Never	Never	Occasionally	Never	Never	Normal	5 (e.g. the coat is shiny and silky with no mats or bald patches)	Usually	Occasionally	Occasionally	Never	Never	Never	Occasionally	Never	Occasionally	Always	Never	Never	Never	Never	Usually	Disagree	Disagree	Agree	Disagree	Agree	Agree	Neither agree nor disagree	Disagree	Neither agree nor disagree
4	4	Female	Rehoming centre		Yes	Domestic short/long hair		Yes	Constant access	No	No		N/A	No		N/A	Never	Never	Never	Never	Occasionally	Occasionally	Never	Normal	5 (e.g. the coat is shiny and silky with no mats or bald patches)	Always	Occasionally	Occasionally	Once	Occasionally	Occasionally	Occasionally	Never	Usually	Occasionally	Once	Occasionally	Never	Never	Usually	Agree	Disagree	Strongly agree	Neither agree nor disagree	Agree	Agree	Strongly agree	Strongly disagree	Strongly agree
2	1	Female	Other (please specify)	Veterinary surgery (she was a stray)	Yes	Domestic short/long hair		No	N/A	Yes	Yes	Calicivirus	Yes	Yes	Possible separation anxiety	Unsure	Never	Never	Never	Never	Never	Never	Never	Normal	5 (e.g. the coat is shiny and silky with no mats or bald patches)	Usually	Usually	Always	Never	Never	Never	Never	Never	Never	Always	Once	Never	Never	Never	Always	Strongly agree	Disagree	Strongly agree	Strongly disagree	Strongly agree	Strongly agree	Disagree	Strongly disagree	Strongly agree
4	4	Female	Other (please specify)	Gum tree	Yes	Domestic short/long hair		No	N/A	Yes	Yes	Feline hyperaesthesia symdrome	No	Yes	Anxiety	Unsure	Once	Never	Never	Never	Once	Never	Never	Normal	4 (e.g. the coat is generally shiny and silky, but can occasionally be a bit dirty or greasy, but there are no mats or bald patches)	Always	Always	Always	Occasionally	Never	Never	Never	Occasionally	Occasionally	Always	Occasionally	Occasionally	Once	Once	Usually
2	2	Female	Friend/neighbour		Yes	Domestic short/long hair		Yes	Restricted access	No	No		No	Yes	Constant meowing	No	Never	Never	Never	Never	Never	Never	Never	Normal	5 (e.g. the coat is shiny and silky with no mats or bald patches)	Occasionally	Usually	Always	Never	Never	Never	Never	Never	Once	Always	Occasionally	Never	Never	Never	Never	Agree	Neither agree nor disagree	Disagree	Strongly disagree	Strongly agree	Strongly agree	Neither agree nor disagree	Strongly disagree	Agree
18	17	Female	Other (please specify)	Stray turned up at work we adopted	Yes	Domestic short/long hair		Yes	Constant access	Yes	No		N/A	No		N/A	Once	Occasionally	Never	Occasionally	Occasionally	Once	Never	Underweight	5 (e.g. the coat is shiny and silky with no mats or bald patches)	Occasionally	Occasionally	Usually	Never	Never	Never	Occasionally	Never	Occasionally	Usually	Never	Occasionally	Never	Never	Occasionally	Agree	Disagree	Agree	Disagree	Agree	Strongly agree	Disagree	Strongly disagree	Neither agree nor disagree
4	4	Male	Other (please specify)	Abandoned	Yes	Domestic short/long hair		Yes	Constant access	Yes	No		N/A	No		N/A	Never	Never	Never	Never	Never	Never	Never	Normal	5 (e.g. the coat is shiny and silky with no mats or bald patches)	Always	Always	Occasionally	Usually	Never	Never	Never	Never	Occasionally	Occasionally	Occasionally	Never	Never	Never	Occasionally	Strongly agree	Strongly disagree	Neither agree nor disagree	Neither agree nor disagree	Strongly agree	Agree	Neither agree nor disagree	Strongly disagree	Strongly disagree
2	2	Female	Rehoming centre		Yes	Domestic short/long hair		No	N/A	Yes	Yes	Coronavirus	No	No		N/A	Never	Never	Never	Once	Never	Never	Never	Normal	5 (e.g. the coat is shiny and silky with no mats or bald patches)	Always	Occasionally	Occasionally	Occasionally	Once	Once	Never	Once	Occasionally	Occasionally	Occasionally	Never	Never	Once	Usually	Neither agree nor disagree	Neither agree nor disagree	Neither agree nor disagree	Agree	Neither agree nor disagree	Neither agree nor disagree	Agree	Strongly disagree	Agree
5	5	Male	Rehoming centre		Yes	Domestic short/long hair		Yes	Restricted access	Yes	Yes	Feline leukaemia virus (FeLV)	Yes	Yes	Urinating on the stairs carpet	Unsure	Once	Often	Never	Once	Occasionally	Occasionally	Never	Normal	5 (e.g. the coat is shiny and silky with no mats or bald patches)	Usually	Usually	Always	Occasionally	Never	Never	Never	Never	Occasionally	Always	Occasionally	Never	Never	Never	Occasionally	Strongly agree	Disagree	Agree	Strongly disagree	Strongly agree	Strongly agree	Disagree	Strongly disagree	Strongly agree
12	10	Male	Rehoming centre		Yes	Domestic short/long hair		Yes	Constant access	No	No		N/A	No		N/A	Never	Never	Never	Never	Occasionally	Never	Never	Overweight	5 (e.g. the coat is shiny and silky with no mats or bald patches)	Once	Once	Never	Never	Never	Never	Never	Never	Occasionally	Usually	Occasionally	Never	Never	Never	Never	Strongly agree	Strongly disagree	Strongly agree	Strongly disagree	Strongly agree	Strongly agree	Neither agree nor disagree	Strongly disagree	Strongly agree
16	14	Male	Rehoming centre		Yes	Domestic short/long hair		Yes	Restricted access	Yes	Yes	Cyctitis	No	No		No	Occasionally	Never	Occasionally	Never	Occasionally	Never	Occasionally	Normal	5 (e.g. the coat is shiny and silky with no mats or bald patches)	Always	Usually	Always	Never	Never	Never	Never	Never	Occasionally	Always	Usually	Never	Never	Never	Occasionally	Strongly agree	Disagree	Disagree	Disagree	Strongly agree	Agree	Disagree	Strongly disagree	Strongly agree
2	2	Male	Breeder		Yes	Domestic short/long hair		Yes	Restricted access	Yes	No		N/A	No		N/A	Never	Never	Never	Never	Occasionally	Never	Never	Normal	5 (e.g. the coat is shiny and silky with no mats or bald patches)	Always	Always	Occasionally	Never	Never	Never	Never	Never	Occasionally	Usually	Occasionally	Never	Never	Never	Occasionally	Neither agree nor disagree	Disagree	Neither agree nor disagree	Strongly disagree	Agree	Neither agree nor disagree	Strongly disagree	Strongly disagree	Neither agree nor disagree
6	6	Male	Friend/neighbour		Yes	Domestic short/long hair		Yes	Constant access	No	Yes	Ibs	Unsure	Yes	Scratching	Unsure	Never	Occasionally	Occasionally	Never	Occasionally	Occasionally	Never	Normal	5 (e.g. the coat is shiny and silky with no mats or bald patches)	Usually	Usually	Occasionally	Never	Never	Never	Never	Never	Occasionally	Usually	Never	Never	Never	Never	Occasionally	Disagree	Disagree	Disagree	Strongly disagree	Agree	Agree	Disagree	Strongly disagree	Strongly agree
5	4	Male	Friend/neighbour		Yes	Domestic short/long hair		No	N/A	Yes	No		N/A	No		N/A	Never	Never	Never	Never	Never	Once	Never	Normal	5 (e.g. the coat is shiny and silky with no mats or bald patches)	Usually	Usually	Usually	Never	Never	Never	Never	Never	Occasionally	Usually	Once	Never	Never	Never	Occasionally	Strongly agree	Strongly agree	Strongly agree	Strongly disagree	Strongly agree	Strongly agree	Disagree	Strongly disagree	Agree
3	3	Female	Friend/neighbour		Yes	Domestic short/long hair		Yes	Restricted access	Yes	No		N/A	Yes	Bites people, hisses at other cats	Unsure	Never	Once	Never	Once	Never	Never	Never	Normal	4 (e.g. the coat is generally shiny and silky, but can occasionally be a bit dirty or greasy, but there are no mats or bald patches)	Always	Usually	Occasionally	Usually	Occasionally	Occasionally	Never	Never	Usually	Occasionally	Occasionally	Once	Never	Once	Always	Strongly disagree	Neither agree nor disagree	Disagree	Agree	Disagree	Disagree	Agree	Strongly disagree	Neither agree nor disagree
3	3	Female	Rehoming centre		Yes	Domestic short/long hair		Yes	Restricted access	Yes	No		N/A	No		N/A	Never	Once	Never	Occasionally	Never	Occasionally	Never	Normal	5 (e.g. the coat is shiny and silky with no mats or bald patches)	Usually	Usually	Usually	Once	Never	Never	Never	Occasionally	Occasionally	Always	Occasionally	Never	Never	Never	Always	Agree	Disagree	Strongly agree	Disagree	Strongly agree	Agree	Neither agree nor disagree	Strongly disagree	Agree
4	4	Male	Friend/neighbour		Yes	Domestic short/long hair		No	N/A	Yes	No		N/A	No		N/A	Never	Never	Never	Never	Once	Never	Never	Normal	5 (e.g. the coat is shiny and silky with no mats or bald patches)	Usually	Occasionally	Never	Once	Never	Once	Never	Once	Occasionally	Usually	Occasionally	Never	Never	Never	Always	Agree	Disagree	Agree	Disagree	Agree	Agree	Strongly agree	Strongly disagree	Neither agree nor disagree
5	4	Male	Rehoming centre		Yes	Domestic short/long hair		Yes	Restricted access	No	No		N/A	No		N/A	Never	Never	Once	Never	Once	Never	Never	Normal	5 (e.g. the coat is shiny and silky with no mats or bald patches)	Always	Usually	Always	Once	Never	Never	Never	Occasionally	Occasionally	Always	Occasionally	Never	Never	Never	Occasionally	Agree	Disagree	Agree	Disagree	Strongly agree	Agree	Disagree	Strongly disagree	Neither agree nor disagree
11	11	Female	Friend/neighbour		Yes	Domestic short/long hair		Yes	Restricted access	Yes	No		N/A	No		N/A	Never	Once	Never	Occasionally	Occasionally	Once	Never	Normal	5 (e.g. the coat is shiny and silky with no mats or bald patches)	Usually	Occasionally	Occasionally	Usually	Once	Once	Once	Occasionally	Occasionally	Occasionally	Once	Never	Never	Never	Once	Agree	Neither agree nor disagree	Neither agree nor disagree	Neither agree nor disagree	Agree	Agree	Disagree	Disagree	Neither agree nor disagree
4	4	Female	Other (please specify)	Advert	Yes	Domestic short/long hair		No	N/A	Yes	No		N/A	No		N/A	Never	Never	Never	Never	Once	Never	Never	Normal	4 (e.g. the coat is generally shiny and silky, but can occasionally be a bit dirty or greasy, but there are no mats or bald patches)	Always	Occasionally	Occasionally	Occasionally	Occasionally	Never	Never	Never	Always	Always	Occasionally	Never	Never	Never	Always	Disagree	Agree	Disagree	Agree	Agree	Disagree	Agree	Agree	Agree
16	11	Male	Friend/neighbour		Yes	Other (please specify)	Ragdoll	Yes	Restricted access	Yes	No		N/A	No		N/A	Occasionally	Occasionally	Occasionally	Never	Occasionally	Never	Never	Normal	5 (e.g. the coat is shiny and silky with no mats or bald patches)	Usually	Usually	Always	Never	Never	Never	Never	Never	Occasionally	Never	Occasionally	Never	Never	Never	Usually	Agree	Disagree	Neither agree nor disagree	Disagree	Strongly agree	Strongly agree	Disagree	Strongly disagree	Strongly agree
4	3	Female	Rehoming centre		Yes	Domestic short/long hair		No	N/A	Yes	No		N/A	No		N/A	Never	Never	Never	Never	Never	Never	Never	Normal	5 (e.g. the coat is shiny and silky with no mats or bald patches)	Usually	Always	Always	Occasionally	Never	Never	Never	Never	Once	Usually	Once	Never	Never	Never	Once	Agree	Disagree	Disagree	Strongly disagree	Strongly agree	Agree	Neither agree nor disagree	Strongly disagree	Strongly agree
9	9	Male	Breeder		Yes	Other (please specify)	British short hair	No	N/A	Yes	Yes	Liver disease	No	No		N/A	Never	Never	Never	Never	Occasionally	Never	Never	Underweight	5 (e.g. the coat is shiny and silky with no mats or bald patches)	Always	Occasionally	Never	Never	Never	Never	Occasionally	Never	Never	Always	Never	Never	Never	Never	Occasionally	Strongly agree	Strongly disagree	Strongly agree	Strongly disagree	Strongly agree	Strongly agree	Neither agree nor disagree	Strongly disagree	Neither agree nor disagree
5	3	Male	Friend/neighbour		Yes	Domestic short/long hair		Yes	Constant access	No	No		N/A	No		N/A	Never	Never	Never	Never	Never	Never	Never	Overweight	5 (e.g. the coat is shiny and silky with no mats or bald patches)	Occasionally	Occasionally	Never	Never	Never	Never	Never	Never	Occasionally	Occasionally	Never	Never	Never	Never	Occasionally	Disagree	Agree	Neither agree nor disagree	Disagree	Agree	Agree	Neither agree nor disagree	Disagree	Neither agree nor disagree
1	1	Female	Rehoming centre		Yes	Other (please specify)	British blue	No	N/A	Yes	No		N/A	No		N/A	Never	Never	Never	Never	Never	Never	Never	Normal	4 (e.g. the coat is generally shiny and silky, but can occasionally be a bit dirty or greasy, but there are no mats or bald patches)	Always	Always	Occasionally	Never	Never	Never	Always	Never	Occasionally	Occasionally	Never	Never	Never	Never	Never	Strongly agree	Disagree	Strongly agree	Disagree	Agree	Strongly agree	Disagree	Disagree	Agree
6	4	Male	Friend/neighbour		Yes	Domestic short/long hair		Yes	Constant access	No	No		N/A	No		N/A	Never	Never	Never	Never	Occasionally	Once	Never	Normal	5 (e.g. the coat is shiny and silky with no mats or bald patches)	Always	Occasionally	Never	Occasionally	Never	Never	Occasionally	Never	Occasionally	Always	Once	Occasionally	Never	Never	Occasionally	Strongly agree	Disagree	Agree	Strongly disagree	Strongly agree	Strongly agree	Disagree	Strongly disagree	Agree
4	4	Female	Other (please specify)	Gumtree	Yes	Domestic short/long hair		No	N/A	Yes	No		N/A	Yes	Can be nervous & antisocial around other people	No	Never	Once	Never	Once	Occasionally	Never	Never	Overweight	5 (e.g. the coat is shiny and silky with no mats or bald patches)	Occasionally	Once	Never	Never	Usually	Occasionally	Occasionally	Never	Usually	Never	Never	Never	Never	Never	Occasionally	Neither agree nor disagree	Strongly agree	Neither agree nor disagree	Agree	Neither agree nor disagree	Disagree	Neither agree nor disagree	Agree	Neither agree nor disagree
4	4	Male	Friend/neighbour		Yes	Domestic short/long hair		Yes	Constant access	Yes	No		N/A	No		N/A	Never	Never	Never	Never	Once	Never	Never	Normal	5 (e.g. the coat is shiny and silky with no mats or bald patches)	Always	Always	Always	Never	Never	Never	Never	Never	Never	Always	Occasionally	Never	Never	Never	Never	Strongly agree	Strongly disagree	Strongly agree	Strongly disagree	Strongly agree	Strongly agree	Strongly agree	Strongly disagree	Strongly agree
5	3	Female	Friend/neighbour		Yes	Domestic short/long hair		No	Constant access	Yes	No		N/A	No		N/A	Never	Never	Never	Never	Never	Never	Never	Overweight	5 (e.g. the coat is shiny and silky with no mats or bald patches)	Occasionally	Usually	Usually	Occasionally	Never	Never	Once	Occasionally	Usually	Usually	Occasionally	Occasionally	Occasionally	Never	Usually	Disagree	Disagree	Neither agree nor disagree	Disagree	Agree	Neither agree nor disagree	Neither agree nor disagree	Disagree	Agree
3	2	Female	Rehoming centre		Yes	Domestic short/long hair		Yes	Restricted access	Yes	No		N/A	No		N/A	Never	Occasionally	Occasionally	Never	Never	Occasionally	Occasionally	Normal	5 (e.g. the coat is shiny and silky with no mats or bald patches)	Always	Usually	Occasionally	Once	Occasionally	Occasionally	Occasionally	Occasionally	Occasionally	Usually	Usually	Occasionally	Occasionally	Occasionally	Always	Strongly agree	Disagree	Strongly agree	Neither agree nor disagree	Strongly agree	Agree	Strongly agree	Strongly disagree	Neither agree nor disagree
14	10	Female	Rehoming centre		Yes	Domestic short/long hair		Yes	Restricted access	Yes	Yes	Asthma and diabetes	No	No		N/A	Never	Never	Never	Never	Occasionally	Occasionally	Occasionally	Overweight	4 (e.g. the coat is generally shiny and silky, but can occasionally be a bit dirty or greasy, but there are no mats or bald patches)	Occasionally	Occasionally	Always	Occasionally	Never	Never	Never	Never	Occasionally	Usually	Never	Never	Never	Never	Never	Disagree	Disagree	Strongly disagree	Disagree	Strongly agree	Agree	Neither agree nor disagree	Strongly disagree	Neither agree nor disagree
9	5	Female	Other (please specify)	Private person who was removing them	Yes	Other (please specify)	Bengal	Yes	Constant access	Yes	No		N/A	Yes	Scratches the sofas	Unsure	Never	Often	Never	Never	Never	Never	Never	Normal	5 (e.g. the coat is shiny and silky with no mats or bald patches)	Usually	Always	Always	Occasionally	Never	Never	Never	Never	Occasionally	Usually	Never	Never	Never	Never	Never	Neither agree nor disagree	Strongly disagree	Agree	Strongly disagree	Strongly agree	Strongly agree	Strongly disagree	Strongly disagree	Strongly agree
5	1	Male	Rehoming centre		Yes	Domestic short/long hair		Yes	Restricted access	Yes	Yes	heart murmur	Yes	No		Unsure	Never	Never	Never	Never	Occasionally	Never	Never	Normal	3 (e.g. the coat is slightly dirty and/or greasy, and/or a few mats and/or a few bald patches)	Usually	Usually	Usually	Occasionally	Occasionally	Once	Once	Occasionally	Occasionally	Occasionally	Usually	Occasionally	Occasionally	Once	Usually	Neither agree nor disagree	Neither agree nor disagree	Neither agree nor disagree	Neither agree nor disagree	Agree	Neither agree nor disagree	Neither agree nor disagree	Neither agree nor disagree	Neither agree nor disagree
5	1	Male	Rehoming centre		Yes	Domestic short/long hair		Yes	Restricted access	Yes	Yes	flea bite allergy	Yes	No		N/A	Once	Often	Never	Never	Occasionally	Never	Never	Overweight	5 (e.g. the coat is shiny and silky with no mats or bald patches)	Usually	Usually	Occasionally	Occasionally	Occasionally	Occasionally	Never	Never	Occasionally	Usually	Occasionally	Occasionally	Never	Never	Usually	Agree	Strongly agree	Neither agree nor disagree	Disagree	Strongly agree	Agree	Disagree	Strongly disagree	Strongly agree
6	6	Female	Rehoming centre		Yes	Domestic short/long hair		Yes	Restricted access	No	No		N/A	No		N/A	Never	Once	Never	Occasionally	Often	Once	Never	Normal	5 (e.g. the coat is shiny and silky with no mats or bald patches)	Usually	Usually	Usually	Usually	Never	Never	Never	Never	Occasionally	Always	Usually	Never	Never	Never	Always	Disagree	Agree	Strongly disagree	Disagree	Strongly agree	Disagree	Neither agree nor disagree	Strongly disagree	Strongly agree
5	5	Female	Other (please specify)	Pets 4 Homes	Yes	Domestic short/long hair		Yes	Constant access	No	No		Yes	No		N/A	Never	Never	Never	Never	Occasionally	Never	Never	Normal	5 (e.g. the coat is shiny and silky with no mats or bald patches)	Always	Always	Always	Never	Never	Never	Never	Never	Always	Always	Never	Never	Never	Never	Never	Strongly agree	Strongly agree	Neither agree nor disagree	Agree	Agree	Neither agree nor disagree	Neither agree nor disagree	Strongly disagree	Strongly disagree
5	5	Female	Other (please specify)	rescued from a farm over run with cats and kittens	Yes	Domestic short/long hair		Yes	Constant access	Yes	No		N/A	No		N/A	Never	Never	Never	Never	Occasionally	Occasionally	Never	Normal	5 (e.g. the coat is shiny and silky with no mats or bald patches)	Always	Usually	Never	Never	Never	Never	Never	Never	Occasionally	Usually	Never	Never	Never	Never	Never	Agree	Agree	Neither agree nor disagree	Disagree	Agree	Neither agree nor disagree	Disagree	Strongly disagree	Agree
4	4	Male	Breeder		Yes	Other (please specify)	Moggy	Yes	Restricted access	Yes	No		N/A	No		N/A	Never	Never	Never	Never	Often	Never	Never	Underweight	4 (e.g. the coat is generally shiny and silky, but can occasionally be a bit dirty or greasy, but there are no mats or bald patches)	Always	Always	Occasionally	Never	Never	Never	Never	Never	Never	Always	Occasionally	Never	Never	Never	Never	Strongly agree	Strongly agree	Strongly agree	Strongly disagree	Strongly agree	Strongly agree	Strongly disagree	Strongly disagree	Strongly disagree
10	10	Female	Other (please specify)	Mum	Yes	Domestic short/long hair		Yes	Constant access	No	No		N/A	No		N/A	Never	Never	Never	Never	Occasionally	Never	Never	Normal	5 (e.g. the coat is shiny and silky with no mats or bald patches)	Always	Always	Usually	Once	Always	Always	Never	Never	Occasionally	Always	Occasionally	Never	Never	Never	Occasionally	Agree	Disagree	Agree	Strongly disagree	Strongly agree	Strongly agree	Strongly disagree	Strongly disagree	Strongly agree
13	13	Female	Breeder		Yes	Other (please specify)	Birman	Yes	Restricted access	Yes	No		N/A	No		N/A	Never	Occasionally	Never	Occasionally	Often	Once	Never	Normal	5 (e.g. the coat is shiny and silky with no mats or bald patches)	Usually	Occasionally	Usually	Occasionally	Occasionally	Never	Never	Once	Occasionally	Usually	Occasionally	Never	Never	Never	Occasionally	Strongly disagree	Agree	Neither agree nor disagree	Disagree	Agree	Strongly disagree	Disagree	Strongly disagree	Agree
6	6	Male	Friend/neighbour		Yes	Domestic short/long hair		Yes	Restricted access	Yes	No		N/A	No		N/A	Never	Never	Never	Never	Occasionally	Never	Never	Normal	5 (e.g. the coat is shiny and silky with no mats or bald patches)	Always	Occasionally	Usually	Occasionally	Never	Never	Once	Never	Occasionally	Usually	Never	Once	Never	Never	Occasionally	Agree	Disagree	Agree	Disagree	Strongly agree	Strongly agree	Disagree	Disagree	Neither agree nor disagree
19	19	Female	Rehoming centre		Yes	Domestic short/long hair		Yes	Restricted access	Yes	No		N/A	No		N/A	Once	Occasionally	Never	Never	Never	Never	Never	Underweight	4 (e.g. the coat is generally shiny and silky, but can occasionally be a bit dirty or greasy, but there are no mats or bald patches)	Occasionally	Occasionally	Never	Never	Never	Never	Never	Never	Usually	Usually	Once	Never	Never	Never	Occasionally	Agree	Agree	Agree	Disagree	Agree	Agree	Neither agree nor disagree	Strongly disagree	Agree
17	17	Female	Friend/neighbour		Yes	Domestic short/long hair		Yes	Restricted access	Yes	Yes	Hypothyroid (following hyperthyroid treatment)	No	No		N/A	Once	Never	Never	Occasionally	Occasionally	Once	Never	Overweight	5 (e.g. the coat is shiny and silky with no mats or bald patches)	Always	Occasionally	Usually	Never	Never	Never	Once	Never	Occasionally	Always	Once	Never	Never	Never	Never	Strongly agree	Disagree	Agree	Strongly disagree	Agree	Strongly agree	Neither agree nor disagree	Strongly disagree	Strongly disagree
12	12	Male	Friend/neighbour		Yes	Domestic short/long hair		Yes	Restricted access	Yes	Yes	Kidney probs	No	No		N/A	Never	Never	Never	Never	Occasionally	Never	Never	Normal	5 (e.g. the coat is shiny and silky with no mats or bald patches)	Always	Always	Always	Never	Never	Never	Never	Never	Never	Always	Never	Never	Never	Never	Never	Strongly agree	Strongly disagree	Neither agree nor disagree	Strongly disagree	Strongly agree	Strongly agree	Strongly disagree	Strongly disagree	Strongly disagree
1	1	Male	Breeder		Yes	Other (please specify)	Bengal	Yes	Constant access	Yes	Yes	Sensitive stomach,	Unsure	No		N/A	Never	Never	Never	Never	Occasionally	Never	Never	Normal	5 (e.g. the coat is shiny and silky with no mats or bald patches)	Always	Always	Always	Never	Never	Never	Never	Never	Always	Always	Never	Never	Never	Never	Always	Strongly agree	Agree	Strongly agree	Disagree	Agree	Agree	Strongly agree	Strongly disagree	Neither agree nor disagree
6	6	Male	Other (please specify)	Private seller not a breeder	Yes	Other (please specify)	Bengal cross	Yes	Constant access	Yes	No		N/A	Yes	Sprays in the house	No	Never	Often	Often	Never	Occasionally	Never	Never	Underweight	5 (e.g. the coat is shiny and silky with no mats or bald patches)	Usually	Usually	Occasionally	Occasionally	Never	Never	Never	Never	Usually	Occasionally	Occasionally	Never	Never	Never	Occasionally	Neither agree nor disagree	Agree	Disagree	Disagree	Neither agree nor disagree	Neither agree nor disagree	Disagree	Disagree	Disagree
2	2	Female	Rehoming centre		Yes	Domestic short/long hair		Yes	Constant access	Yes	No		N/A	No		N/A	Never	Never	Never	Never	Occasionally	Never	Never	Normal	5 (e.g. the coat is shiny and silky with no mats or bald patches)	Usually	Always	Always	Never	Never	Never	Never	Never	Always	Never	Occasionally	Never	Never	Never	Always	Strongly agree	Strongly disagree	Agree	Strongly disagree	Strongly agree	Strongly agree	Neither agree nor disagree	Disagree	Disagree
7	5	Male	Friend/neighbour		Yes	Domestic short/long hair		Yes	Restricted access	Yes	No		N/A	No	He's a pain in the arse.	N/A	Never	Never	Occasionally	Never	Occasionally	Never	Never	Normal	5 (e.g. the coat is shiny and silky with no mats or bald patches)	Usually	Usually	Always	Never	Never	Never	Never	Never	Occasionally	Always	Usually	Never	Never	Never	Once	Strongly agree	Strongly disagree	Neither agree nor disagree	Strongly disagree	Strongly agree	Agree	Disagree	Neither agree nor disagree	Neither agree nor disagree
8	8	Female	Friend/neighbour		Yes	Domestic short/long hair		Yes	Constant access	Yes	Yes	Tendency of cystitis	No	No		No	Occasionally	Occasionally	Never	Never	Occasionally	Once	Never	Overweight	5 (e.g. the coat is shiny and silky with no mats or bald patches)	Occasionally	Occasionally	Usually	Once	Occasionally	Once	Occasionally	Occasionally	Usually	Usually	Usually	Once	Never	Never	Never	Neither agree nor disagree	Disagree	Agree	Strongly disagree	Agree	Neither agree nor disagree	Disagree	Neither agree nor disagree	Neither agree nor disagree
5	4	Female	Rehoming centre		Yes	Domestic short/long hair		No	N/A	Yes	No		N/A	No		N/A	Once	Never	Never	Never	Once	Never	Never	Normal	5 (e.g. the coat is shiny and silky with no mats or bald patches)	Usually	Usually	Occasionally	Never	Never	Never	Never	Never	Never	Always	Never	Never	Never	Never	Occasionally	Agree	Agree	Agree	Agree	Strongly agree	Strongly agree	Disagree	Strongly disagree	Strongly agree
10	10	Male	Friend/neighbour		Yes	Domestic short/long hair		No	N/A	Yes	No		N/A	No		N/A	Never	Never	Never	Never	Occasionally	Occasionally	Never	Overweight	5 (e.g. the coat is shiny and silky with no mats or bald patches)	Occasionally	Occasionally	Never	Never	Never	Never	Never	Never	Always	Always	Never	Never	Never	Never	Never	Agree	Strongly agree	Strongly agree	Disagree	Agree	Neither agree nor disagree	Neither agree nor disagree	Disagree	Disagree
5	5	Male	Rehoming centre		Yes	Domestic short/long hair		Yes	Restricted access	Yes	No		N/A	Yes	Marking his territory in the house	No	Never	Occasionally	Occasionally	Never	Occasionally	Once	Never	Normal	5 (e.g. the coat is shiny and silky with no mats or bald patches)	Occasionally	Occasionally	Occasionally	Never	Once	Never	Once	Never	Occasionally	Usually	Never	Once	Never	Never	Usually	Agree	Neither agree nor disagree	Strongly disagree	Neither agree nor disagree	Strongly agree	Strongly agree	Agree	Strongly disagree	Strongly agree
2	2	Male	Breeder		Yes	Other (please specify)	Bengal	Yes	Constant access	No	No		No	Yes	Probably, but it's not a problem to us	Unsure	Never	Never	Never	Never	Occasionally	Once	Never	Normal	5 (e.g. the coat is shiny and silky with no mats or bald patches)	Always	Always	Occasionally	Occasionally	Occasionally	Occasionally	Occasionally	Never	Always	Usually	Never	Never	Never	Never	Occasionally	Disagree	Agree	Disagree	Agree	Neither agree nor disagree	Disagree	Agree	Disagree	Agree
3	3	Female	Rehoming centre		Yes	Domestic short/long hair		Yes	Restricted access	Yes	No		N/A	No		N/A	Never	Occasionally	Never	Never	Occasionally	Occasionally	Never	Normal	4 (e.g. the coat is generally shiny and silky, but can occasionally be a bit dirty or greasy, but there are no mats or bald patches)	Usually	Usually	Usually	Occasionally	Occasionally	Never	Never	Never	Occasionally	Usually	Occasionally	Never	Never	Never	Occasionally	Agree	Agree	Agree	Disagree	Strongly agree	Agree	Disagree	Strongly disagree	Strongly agree
3	3	Male	Breeder		Yes	Domestic short/long hair		Yes	Restricted access	Yes	No		N/A	No		N/A	Never	Never	Never	Never	Occasionally	Never	Never	Normal	5 (e.g. the coat is shiny and silky with no mats or bald patches)	Occasionally	Occasionally	Occasionally	Never	Occasionally	Never	Occasionally	Never	Usually	Occasionally	Never	Never	Never	Never	Always	Disagree	Disagree	Agree	Agree	Agree	Disagree	Neither agree nor disagree	Agree	Disagree
12	12	Male	Rehoming centre		Yes	Domestic short/long hair		Yes	Restricted access	No	No		N/A	No		N/A	Never	Never	Never	Never	Occasionally	Occasionally	Never	Normal	4 (e.g. the coat is generally shiny and silky, but can occasionally be a bit dirty or greasy, but there are no mats or bald patches)	Occasionally	Usually	Usually	Occasionally	Occasionally	Never	Occasionally	Never	Occasionally	Usually	Occasionally	Occasionally	Never	Never	Always	Agree	Disagree	Agree	Disagree	Agree	Agree	Neither agree nor disagree	Strongly disagree	Neither agree nor disagree
2	2	Female	Breeder		Yes	Other (please specify)	Ragdoll	No	N/A	Yes	No		N/A	No		N/A	Never	Never	Never	Never	Once	Once	Never	Normal	5 (e.g. the coat is shiny and silky with no mats or bald patches)	Occasionally	Usually	Never	Always	Always	Always	Always	Always	Always	Never	Always	Always	Always	Always	Always	Strongly agree	Disagree	Strongly agree	Strongly disagree	Strongly agree	Strongly agree	Disagree	Strongly disagree	Agree
18	18	Male	Friend/neighbour		Yes	Domestic short/long hair		Yes	Constant access	No	No		N/A	No		N/A	Never	Never	Never	Never	Occasionally	Occasionally	Never	Normal	4 (e.g. the coat is generally shiny and silky, but can occasionally be a bit dirty or greasy, but there are no mats or bald patches)	Usually	Occasionally	Always	Occasionally	Occasionally	Occasionally	Never	Never	Usually	Occasionally	Never	Never	Never	Never	Always	Neither agree nor disagree	Disagree	Neither agree nor disagree	Neither agree nor disagree	Neither agree nor disagree	Neither agree nor disagree	Agree	Neither agree nor disagree	Neither agree nor disagree
17	10	Male	Friend/neighbour		Yes	Domestic short/long hair		No	N/A	Yes	No		N/A	No		N/A	Never	Never	Never	Never	Occasionally	Never	Never	Normal	5 (e.g. the coat is shiny and silky with no mats or bald patches)	Occasionally	Occasionally	Usually	Never	Never	Never	Never	Never	Occasionally	Occasionally	Never	Never	Never	Never	Occasionally	Neither agree nor disagree	Disagree	Agree	Disagree	Agree	Agree	Neither agree nor disagree	Disagree	Disagree
6	6	Male	Other (please specify)	Friends of a colleague who was getting rid of him and his brother because she was pregnant.	Yes	Domestic short/long hair		Yes	Constant access	Yes	No		N/A	No		N/A	Never	Never	Never	Never	Occasionally	Never	Never	Normal	5 (e.g. the coat is shiny and silky with no mats or bald patches)	Occasionally	Usually	Always	Once	Never	Never	Never	Never	Never	Always	Once	Never	Never	Never	Never	Strongly agree	Agree	Neither agree nor disagree	Disagree	Strongly agree	Strongly agree	Strongly disagree	Strongly disagree	Disagree
11	11	Male	Other (please specify)	rescued by vet nurse	Yes	Other (please specify)	birman cross	Yes	Restricted access	Yes	Yes	eyes twitch	Unsure	No		N/A	Once	Never	Never	Never	Occasionally	Never	Never	Overweight	5 (e.g. the coat is shiny and silky with no mats or bald patches)	Usually	Usually	Occasionally	Occasionally	Never	Never	Never	Occasionally	Occasionally	Occasionally	Occasionally	Never	Never	Never	Occasionally	Agree	Disagree	Neither agree nor disagree	Agree	Neither agree nor disagree	Neither agree nor disagree	Neither agree nor disagree	Strongly disagree	Neither agree nor disagree
13	13	Male	Breeder		Yes	Domestic short/long hair		Yes	Constant access	No	Yes	Kidney stones	No	Yes	Anxiety and stress	No	Often	Once	Occasionally	Never	Occasionally	Never	Never	Overweight	5 (e.g. the coat is shiny and silky with no mats or bald patches)	Occasionally	Occasionally	Occasionally	Once	Never	Never	Never	Never	Once	Once	Occasionally	Occasionally	Occasionally	Once	Occasionally	Strongly agree	Neither agree nor disagree	Neither agree nor disagree	Neither agree nor disagree	Strongly agree	Agree	Agree	Disagree	Neither agree nor disagree
12	10	Male	Other (please specify)	rehomed privately	Yes	Domestic short/long hair		Yes	Constant access	Yes	No		N/A	Yes	agression	N/A	Never	Never	Often	Never	Never	Never	Never	Normal	3 (e.g. the coat is slightly dirty and/or greasy, and/or a few mats and/or a few bald patches)	Occasionally	Usually	Always	Occasionally	Never	Never	Never	Never	Occasionally	Usually	Occasionally	Never	Never	Occasionally	Occasionally	Strongly agree	Strongly disagree	Neither agree nor disagree	Strongly disagree	Strongly agree	Strongly agree	Disagree	Strongly disagree	Neither agree nor disagree
7	7	Male	Friend/neighbour		Yes	Domestic short/long hair		No	N/A	Yes	No		N/A	No		N/A	Never	Never	Never	Never	Occasionally	Never	Never	Normal	5 (e.g. the coat is shiny and silky with no mats or bald patches)	Usually	Usually	Never	Occasionally	Never	Never	Occasionally	Once	Occasionally	Usually	Once	Never	Never	Never	Occasionally	Strongly agree	Neither agree nor disagree	Neither agree nor disagree	Neither agree nor disagree	Agree	Agree	Neither agree nor disagree	Strongly disagree	Neither agree nor disagree
5	5	Male	Friend/neighbour		Yes	Domestic short/long hair		Yes	Constant access	Yes	No		N/A	No		N/A	Never	Once	Occasionally	Once	Occasionally	Never	Never	Normal	5 (e.g. the coat is shiny and silky with no mats or bald patches)	Usually	Usually	Usually	Once	Never	Never	Never	Never	Occasionally	Usually	Occasionally	Once	Never	Never	Usually	Neither agree nor disagree	Strongly disagree	Agree	Neither agree nor disagree	Strongly agree	Strongly agree	Disagree	Strongly disagree	Neither agree nor disagree
3	3	Female	Rehoming centre		Yes	Domestic short/long hair		Yes	Restricted access	Yes	No		N/A	No		N/A	Never	Never	Never	Once	Never	Never	Never	Normal	3 (e.g. the coat is slightly dirty and/or greasy, and/or a few mats and/or a few bald patches)	Always	Usually	Never	Never	Once	Never	Never	Never	Occasionally	Occasionally	Never	Occasionally	Never	Occasionally	Always	Neither agree nor disagree	Neither agree nor disagree	Neither agree nor disagree	Neither agree nor disagree	Agree	Agree	Neither agree nor disagree	Agree	Disagree
16	12	Female	Rehoming centre		Yes	Domestic short/long hair		Yes	Constant access	No	Yes	arthritis	No	No		N/A	Never	Never	Never	Never	Occasionally	Once	Never	Normal	3 (e.g. the coat is slightly dirty and/or greasy, and/or a few mats and/or a few bald patches)	Occasionally	Usually	Usually	Once	Occasionally	Occasionally	Never	Never	Occasionally	Always	Occasionally	Never	Never	Never	Occasionally	Neither agree nor disagree	Disagree	Neither agree nor disagree	Neither agree nor disagree	Strongly agree	Neither agree nor disagree	Neither agree nor disagree	Disagree	Agree
3	2	Male	Rehoming centre		Yes	Domestic short/long hair		Yes	Restricted access	Yes	No		N/A	No		N/A	Never	Once	Never	Never	Occasionally	Never	Never	Normal	5 (e.g. the coat is shiny and silky with no mats or bald patches)	Always	Always	Always	Occasionally	Never	Never	Never	Never	Once	Always	Never	Never	Never	Never	Never	Agree	Disagree	Neither agree nor disagree	Disagree	Strongly agree	Agree	Neither agree nor disagree	Strongly disagree	Strongly agree
5	5	Female	Friend/neighbour		Yes	Domestic short/long hair		Yes	Restricted access	Yes	No		N/A	No		N/A	Never	Never	Never	Never	Occasionally	Never	Never	Overweight	5 (e.g. the coat is shiny and silky with no mats or bald patches)	Always	Always	Never	Never	Never	Never	Never	Never	Never	Always	Never	Never	Never	Never	Never	Strongly agree	Strongly disagree	Strongly agree	Strongly disagree	Strongly agree	Strongly agree	Strongly disagree	Strongly disagree	Neither agree nor disagree
1	1	Female	Breeder		No	Other (please specify)	british shorthair	No	N/A	Yes	No		N/A	Yes	pica	Unsure	Never	Never	Never	Never	Once	Once	Never	Underweight	5 (e.g. the coat is shiny and silky with no mats or bald patches)	Usually	Always	Never	Occasionally	Occasionally	Never	Occasionally	Never	Occasionally	Occasionally	Occasionally	Occasionally	Once	Never	Usually	Neither agree nor disagree	Neither agree nor disagree	Neither agree nor disagree	Disagree	Neither agree nor disagree	Disagree	Neither agree nor disagree	Neither agree nor disagree	Agree
11	11	Female	Friend/neighbour		Yes	Domestic short/long hair		Yes	Restricted access	Yes	No		N/A	No		N/A	Never	Never	Never	Never	Occasionally	Never	Never	Normal	5 (e.g. the coat is shiny and silky with no mats or bald patches)	Always	Usually	Usually	Never	Never	Never	Never	Never	Always	Always	Never	Never	Never	Never	Never	Agree	Agree	Strongly agree	Strongly disagree	Strongly agree	Strongly agree	Disagree	Strongly disagree	Disagree
8	7	Male	Other (please specify)	turned up	Yes	Domestic short/long hair		Yes	Restricted access	Yes	No		N/A	Yes	scratches furniture	N/A	Never	Often	Occasionally	Never	Occasionally	Never	Never	Normal	5 (e.g. the coat is shiny and silky with no mats or bald patches)	Always	Always	Occasionally	Never	Occasionally	Occasionally	Occasionally	Never	Usually	Usually	Once	Never	Never	Never	Occasionally	Strongly agree	Disagree	Neither agree nor disagree	Disagree	Agree	Agree	Neither agree nor disagree	Strongly disagree	Strongly agree
3	3	Female	Rehoming centre		Yes	Domestic short/long hair		Yes	Constant access	No	Yes	Gingivitis	Unsure	No		N/A	Never	Never	Never	Never	Occasionally	Occasionally	Never	Normal	5 (e.g. the coat is shiny and silky with no mats or bald patches)	Always	Occasionally	Once	Never	Once	Never	Occasionally	Never	Usually	Occasionally	Occasionally	Never	Never	Never	Never	Neither agree nor disagree	Neither agree nor disagree	Strongly agree	Neither agree nor disagree	Agree	Neither agree nor disagree	Disagree	Strongly disagree	Neither agree nor disagree
13	12	Female	Breeder		Yes	Other (please specify)	Turkish van	Yes	Restricted access	Yes	Yes	spine pain	No	No		N/A	Once	Never	Never	Never	Occasionally	Once	Often	Normal	3 (e.g. the coat is slightly dirty and/or greasy, and/or a few mats and/or a few bald patches)	Occasionally	Occasionally	Occasionally	Occasionally	Occasionally	Occasionally	Occasionally	Occasionally	Usually	Usually	Usually	Occasionally	Never	Never	Never	Neither agree nor disagree	Neither agree nor disagree	Disagree	Neither agree nor disagree	Agree	Neither agree nor disagree	Disagree	Disagree	Neither agree nor disagree
5	5	Male	Breeder		Yes	Domestic short/long hair		Yes	Restricted access	Yes	No		N/A	No		N/A	Never	Never	Never	Never	Occasionally	Once	Once	Normal	5 (e.g. the coat is shiny and silky with no mats or bald patches)	Usually	Usually	Occasionally	Never	Never	Never	Never	Never	Always	Usually	Occasionally	Once	Once	Never	Always	Strongly agree	Agree	Disagree	Disagree	Agree	Agree	Agree	Disagree	Agree
10	10	Female	Breeder		Yes	Other (please specify)	Birman	Yes	Restricted access	Yes	No		N/A	No		N/A	Never	Once	Once	Never	Occasionally	Once	Never	Normal	4 (e.g. the coat is generally shiny and silky, but can occasionally be a bit dirty or greasy, but there are no mats or bald patches)	Occasionally	Usually	Occasionally	Never	Once	Never	Never	Never	Always	Always	Occasionally	Never	Never	Never	Once	Strongly agree	Strongly agree	Neither agree nor disagree	Disagree	Strongly agree	Strongly agree	Neither agree nor disagree	Agree	Agree
4	4	Male	Other (please specify)	Hand reared from work I'm a rvn	Yes	Domestic short/long hair		Yes	Restricted access	Yes	Yes	Flutd, feline hypersensitivity	No	Yes	Feline hypersensitivity	Yes	Occasionally	Occasionally	Never	Never	Never	Never	Never	Overweight	5 (e.g. the coat is shiny and silky with no mats or bald patches)	Always	Always	Occasionally	Never	Never	Never	Never	Never	Occasionally	Usually	Occasionally	Never	Never	Never	Usually	Strongly agree	Disagree	Neither agree nor disagree	Neither agree nor disagree	Strongly agree	Agree	Agree	Strongly disagree	Agree
8	8	Male	Other (please specify)	Abandoned kitten brought to vets where I worked at the time	Yes	Domestic short/long hair		Yes	Restricted access	Yes	No		N/A	No		N/A	Never	Never	Never	Never	Occasionally	Once	Never	Normal	5 (e.g. the coat is shiny and silky with no mats or bald patches)	Occasionally	Usually	Usually	Occasionally	Once	Never	Once	Never	Always	Always	Occasionally	Never	Never	Never	Once	Strongly agree	Neither agree nor disagree	Agree	Disagree	Strongly agree	Strongly agree	Neither agree nor disagree	Strongly disagree	Agree
6	6	Male	Friend/neighbour		Yes	Domestic short/long hair		Yes	Restricted access	Yes	No		N/A	No		N/A	Never	Never	Never	Never	Occasionally	Never	Never	Normal	5 (e.g. the coat is shiny and silky with no mats or bald patches)	Always	Always	Occasionally	Never	Never	Never	Never	Never	Occasionally	Always	Occasionally	Never	Never	Never	Usually	Strongly agree	Neither agree nor disagree	Neither agree nor disagree	Strongly disagree	Agree	Strongly agree	Strongly agree	Strongly disagree	Neither agree nor disagree
12	11	Male	Breeder		Yes	Other (please specify)	Persian chinchilla	Yes	Restricted access	Yes	No		N/A	No		N/A	Never	Occasionally	Occasionally	Never	Occasionally	Occasionally	Never	Normal	4 (e.g. the coat is generally shiny and silky, but can occasionally be a bit dirty or greasy, but there are no mats or bald patches)	Usually	Usually	Usually	Occasionally	Never	Never	Never	Never	Always	Usually	Occasionally	Never	Never	Never	Never	Agree	Agree	Neither agree nor disagree	Disagree	Agree	Disagree	Disagree	Strongly disagree	Disagree
2	1	Female	Rehoming centre		Yes	Domestic short/long hair		Yes	Constant access	Yes	No		N/A	Yes	She is feral, so is very nervous and will not be stroked or handled	Yes	Never	Never	Never	Never	Never	Never	Never	Normal	4 (e.g. the coat is generally shiny and silky, but can occasionally be a bit dirty or greasy, but there are no mats or bald patches)	Always	Usually	Never	Occasionally	Occasionally	Usually	Always	Never	Occasionally	Never	Never	Usually	Never	Never	Always	Strongly disagree	Strongly agree	Strongly disagree	Strongly agree	Disagree	Strongly disagree	Strongly agree	Strongly disagree	Agree
6	6	Female	Other (please specify)	Stray	Yes	Domestic short/long hair		Yes	Constant access	Yes	No		N/A	No		N/A	Never	Once	Never	Never	Never	Once	Once	Normal	4 (e.g. the coat is generally shiny and silky, but can occasionally be a bit dirty or greasy, but there are no mats or bald patches)	Always	Occasionally	Never	Never	Never	Never	Never	Never	Always	Always	Usually	Never	Never	Never	Occasionally	Disagree	Neither agree nor disagree	Neither agree nor disagree	Strongly agree	Agree	Disagree	Agree	Strongly disagree	Strongly agree
10	9	Male	Other (please specify)	Found in the streets	Yes	Domestic short/long hair		Yes	Constant access	Yes	No		N/A	Yes	Marking	Unsure	Never	Once	Occasionally	Never	Occasionally	Never	Never	Overweight	4 (e.g. the coat is generally shiny and silky, but can occasionally be a bit dirty or greasy, but there are no mats or bald patches)	Usually	Usually	Never	Never	Never	Never	Never	Never	Never	Usually	Once	Never	Never	Never	Occasionally	Disagree	Neither agree nor disagree	Neither agree nor disagree	Disagree	Agree	Agree	Disagree	Strongly disagree	Strongly agree
2	2	Female	Rehoming centre		Yes	Other (please specify)	russian blue	Yes	Constant access	No	No		N/A	Yes	doesnt like loud noises	N/A	Never	Never	Never	Never	Never	Never	Never	Normal	5 (e.g. the coat is shiny and silky with no mats or bald patches)	Usually	Usually	Never	Never	Never	Never	Never	Never	Usually	Never	Never	Never	Never	Never	Usually	Disagree	Agree	Agree	Agree	Agree	Disagree	Strongly agree	Disagree	Agree
3	2	Female	Other (please specify)	vet clinic	Yes	Domestic short/long hair		No	N/A	Yes	Yes	one side facial paralysis and head tilt	Yes	No		No	Never	Never	Never	Never	Never	Never	Never	Normal	5 (e.g. the coat is shiny and silky with no mats or bald patches)	Always	Always	Usually	Usually	Once	Once	Once	Never	Once	Usually	Occasionally	Never	Never	Never	Occasionally	Agree	Neither agree nor disagree	Neither agree nor disagree	Disagree	Agree	Agree	Strongly agree	Strongly disagree	Strongly agree
11	11	Female	Other (please specify)	Stray	Yes	Domestic short/long hair		Yes	Restricted access	Yes	Yes	Skin allergies	Unsure	Yes	Does not get along with other cats in the house and is hostile towards them	No	Never	Never	Never	Never	Once	Never	Never	Normal	4 (e.g. the coat is generally shiny and silky, but can occasionally be a bit dirty or greasy, but there are no mats or bald patches)	Usually	Occasionally	Occasionally	Occasionally	Once	Once	Never	Once	Once	Occasionally	Occasionally	Never	Never	Once	Occasionally	Agree	Disagree	Agree	Disagree	Agree	Neither agree nor disagree	Neither agree nor disagree	Agree	Disagree
6	4	Female	Friend/neighbour		Yes	Domestic short/long hair		Yes	Restricted access	Yes	No		N/A	No		N/A	Never	Never	Never	Never	Never	Occasionally	Never	Overweight	5 (e.g. the coat is shiny and silky with no mats or bald patches)	Occasionally	Occasionally	Always	Occasionally	Never	Never	Once	Never	Occasionally	Always	Once	Never	Never	Never	Usually	Agree	Strongly disagree	Strongly agree	Strongly disagree	Strongly agree	Strongly agree	Agree	Disagree	Neither agree nor disagree
8	7	Male	Other (please specify)	he moved in	Yes	Domestic short/long hair		Yes	Restricted access	Yes	No		N/A	Yes	he attacks me with little or no warning - if thats a behavoural problem	No	Never	Never	Once	Never	Occasionally	Once	Never	Normal	5 (e.g. the coat is shiny and silky with no mats or bald patches)	Usually	Usually	Usually	Never	Never	Never	Never	Occasionally	Occasionally	Usually	Usually	Occasionally	Occasionally	Occasionally	Usually	Strongly agree	Strongly disagree	Agree	Disagree	Strongly agree	Neither agree nor disagree	Agree	Agree	Disagree
13	13	Female	Other (please specify)	friend of friend	Yes	Other (please specify)	Abyssinian cross	Yes	Restricted access	Yes	No		N/A	No		N/A	Occasionally	Once	Never	Never	Once	Never	Never	Overweight	4 (e.g. the coat is generally shiny and silky, but can occasionally be a bit dirty or greasy, but there are no mats or bald patches)	Occasionally	Once	Never	Never	Once	Never	Never	Never	Occasionally	Usually	Never	Never	Never	Never	Occasionally	Agree	Neither agree nor disagree	Neither agree nor disagree	Strongly disagree	Strongly agree	Agree	Disagree	Strongly disagree	Agree
4	5	Male	Other (please specify)	Doorstep	No	Domestic short/long hair		Yes	Constant access	No	No		N/A	No		N/A	Never	Always	Always	Always	Never	Never	Never	Normal	5 (e.g. the coat is shiny and silky with no mats or bald patches)	Always	Always	Always	Usually	Always	Always	Usually	Usually	Once	Never	Usually	Usually	Usually	Usually	Occasionally	Disagree	Disagree	Disagree	Agree	Disagree	Disagree	Agree	Neither agree nor disagree	Neither agree nor disagree
5	3	Male	Friend/neighbour		Yes	Domestic short/long hair		Yes	Constant access	No	No		N/A	No		N/A	Once	Never	Never	Never	Occasionally	Occasionally	Never	Normal	4 (e.g. the coat is generally shiny and silky, but can occasionally be a bit dirty or greasy, but there are no mats or bald patches)	Always	Usually	Occasionally	Never	Never	Never	Never	Occasionally	Occasionally	Usually	Occasionally	Never	Never	Never	Occasionally	Agree	Strongly disagree	Agree	Strongly disagree	Strongly agree	Agree	Strongly disagree	Strongly disagree	Strongly agree
1	1	Male	Friend/neighbour		Yes	Domestic short/long hair		Yes	Restricted access	Yes	No		N/A	No		N/A	Never	Never	Never	Never	Occasionally	Occasionally	Never	Normal	5 (e.g. the coat is shiny and silky with no mats or bald patches)	Always	Always	Occasionally	Never	Never	Never	Never	Never	Occasionally	Occasionally	Occasionally	Never	Never	Never	Always	Agree	Strongly disagree	Agree	Disagree	Strongly agree	Agree	Strongly disagree	Strongly disagree	Strongly agree
7	7	Male	Friend/neighbour		Yes	Domestic short/long hair		Yes	Restricted access	Yes	No		N/A	No		N/A	Never	Never	Never	Never	Occasionally	Occasionally	Never	Normal	4 (e.g. the coat is generally shiny and silky, but can occasionally be a bit dirty or greasy, but there are no mats or bald patches)	Usually	Occasionally	Occasionally	Never	Occasionally	Occasionally	Occasionally	Never	Occasionally	Usually	Occasionally	Occasionally	Never	Never	Usually	Agree	Disagree	Disagree	Disagree	Agree	Agree	Agree	Strongly disagree	Strongly agree
3	3	Female	Friend/neighbour		Yes	Domestic short/long hair		Yes	Constant access	Yes	No		N/A	No		N/A	Never	Never	Never	Never	Occasionally	Never	Never	Normal	4 (e.g. the coat is generally shiny and silky, but can occasionally be a bit dirty or greasy, but there are no mats or bald patches)	Usually	Usually	Always	Never	Never	Never	Never	Never	Occasionally	Always	Never	Never	Never	Never	Never	Strongly agree	Disagree	Agree	Strongly disagree	Strongly agree	Strongly agree	Disagree	Strongly disagree	Strongly agree
5	5	Male	Friend/neighbour		Yes	Domestic short/long hair		Yes	Restricted access	No	No		N/A	No		N/A	Never	Never	Never	Once	Occasionally	Occasionally	Never	Overweight	5 (e.g. the coat is shiny and silky with no mats or bald patches)	Always	Usually	Occasionally	Always	Once	Occasionally	Occasionally	Occasionally	Usually	Occasionally	Always	Never	Never	Occasionally	Usually	Strongly disagree	Disagree	Disagree	Agree	Neither agree nor disagree	Strongly disagree	Agree	Disagree	Agree
2	2	Male	Other (please specify)	Was found as a 3 week old kitten with cat flu I hand reared	Yes	Domestic short/long hair		Yes	Restricted access	Yes	No		N/A	No		N/A	Never	Never	Never	Never	Occasionally	Once	Never	Normal	5 (e.g. the coat is shiny and silky with no mats or bald patches)	Always	Usually	Usually	Never	Occasionally	Occasionally	Occasionally	Never	Occasionally	Usually	Never	Occasionally	Never	Never	Always	Agree	Disagree	Agree	Disagree	Strongly agree	Agree	Neither agree nor disagree	Strongly disagree	Agree
1	1	Male	Rehoming centre		Yes	Domestic short/long hair		Yes	Restricted access	Yes	No		N/A	No		N/A	Never	Never	Never	Never	Never	Never	Never	Normal	5 (e.g. the coat is shiny and silky with no mats or bald patches)	Usually	Occasionally	Usually	Usually	Occasionally	Occasionally	Occasionally	Never	Occasionally	Usually	Never	Never	Never	Occasionally	Occasionally	Agree	Disagree	Disagree	Disagree	Strongly agree	Agree	Neither agree nor disagree	Strongly disagree	Strongly agree
3	3	Male	Other (please specify)	Gumtree	Yes	Domestic short/long hair		Yes	Constant access	No	Yes	Sensitive stomach	Unsure	Yes	Aggression, sever destruction of house, separation anxiety	Unsure	Never	Never	Never	Never	Often	Occasionally	Never	Normal	5 (e.g. the coat is shiny and silky with no mats or bald patches)	Always	Usually	Never	Always	Occasionally	Occasionally	Occasionally	Once	Always	Occasionally	Always	Occasionally	Never	Never	Always	Agree	Agree	Strongly disagree	Strongly agree	Agree	Disagree	Agree	Strongly disagree	Strongly agree
2	2	Female	Friend/neighbour		Yes	Domestic short/long hair		Yes	Restricted access	Yes	No		N/A	No		N/A	Never	Never	Never	Never	Occasionally	Once	Never	Normal	5 (e.g. the coat is shiny and silky with no mats or bald patches)	Always	Usually	Occasionally	Never	Never	Never	Never	Never	Always	Always	Occasionally	Never	Never	Never	Once	Disagree	Agree	Neither agree nor disagree	Agree	Disagree	Neither agree nor disagree	Disagree	Disagree	Neither agree nor disagree
13	13	Male	Other (please specify)	Pet shop	Yes	Domestic short/long hair		Yes	Constant access	No	No		N/A	No		N/A	Never	Never	Never	Never	Never	Never	Never	Normal	4 (e.g. the coat is generally shiny and silky, but can occasionally be a bit dirty or greasy, but there are no mats or bald patches)	Always	Usually	Usually	Occasionally	Never	Never	Never	Occasionally	Usually	Usually	Occasionally	Never	Occasionally	Never	Usually	Agree	Disagree	Neither agree nor disagree	Disagree	Agree	Neither agree nor disagree	Agree	Strongly disagree	Strongly agree
4	4	Male	Rehoming centre		Yes	Domestic short/long hair		No	N/A	Yes	No		N/A	No		N/A	Never	Never	Never	Never	Never	Never	Never	Normal	5 (e.g. the coat is shiny and silky with no mats or bald patches)	Occasionally	Occasionally	Occasionally	Never	Never	Never	Never	Never	Occasionally	Never	Occasionally	Never	Never	Never	Never	Strongly disagree	Strongly disagree	Strongly agree	Strongly disagree	Strongly agree	Disagree	Neither agree nor disagree	Strongly agree	Strongly disagree
19	19	Male	Friend/neighbour		Yes	Domestic short/long hair		Yes	Restricted access	Yes	Yes	He has high blood pressure and thyroid problems	No	No		N/A	Never	Never	Never	Never	Often	Occasionally	Occasionally	Normal	5 (e.g. the coat is shiny and silky with no mats or bald patches)	Usually	Occasionally	Always	Occasionally	Occasionally	Occasionally	Never	Never	Occasionally	Occasionally	Never	Never	Never	Never	Always	Agree	Strongly disagree	Agree	Disagree	Agree	Agree	Strongly agree	Agree	Disagree
9	9	Male	Other (please specify)	Farm	Yes	Domestic short/long hair		No	N/A	Yes	No		N/A	No		N/A	Never	Never	Never	Never	Occasionally	Never	Never	Overweight	5 (e.g. the coat is shiny and silky with no mats or bald patches)	Always	Usually	Always	Never	Never	Never	Never	Never	Never	Always	Never	Never	Never	Never	Usually	Strongly agree	Strongly disagree	Strongly agree	Disagree	Strongly agree	Strongly agree	Neither agree nor disagree	Strongly disagree	Neither agree nor disagree
13	13	Female	Other (please specify)	We rescued her from an abusive household as a kitten.	Yes	Domestic short/long hair		Yes	Constant access	Yes	Yes	Asthma, Arthritis, Allergies, Chronic ear infections	No	Yes	Nervous due to past mistreatment, overgrooming when allergies are uncontrolled.	Yes	Never	Never	Never	Never	Occasionally	Occasionally	Once	Normal	5 (e.g. the coat is shiny and silky with no mats or bald patches)	Usually	Always	Always	Occasionally	Occasionally	Occasionally	Occasionally	Occasionally	Usually	Always	Never	Occasionally	Never	Never	Usually	Disagree	Strongly agree	Strongly disagree	Strongly disagree	Strongly agree	Disagree	Disagree	Strongly disagree	Strongly agree
7	7	Male	Breeder		Yes	Other (please specify)	Siamese	No	N/A	Yes	No		N/A	Yes	Urine spraying	No	Never	Often	Often	Never	Occasionally	Never	Never	Normal	5 (e.g. the coat is shiny and silky with no mats or bald patches)	Always	Usually	Usually	Never	Never	Never	Never	Never	Never	Always	Never	Never	Never	Never	Never	Strongly agree	Disagree	Agree	Strongly disagree	Strongly agree	Strongly agree	Disagree	Disagree	Agree
8	8	Female	Other (please specify)	Somebody put her In a bag with her brothers In our front door	Yes	Domestic short/long hair		No	N/A	Yes	Yes	CKD staging II	No	No		N/A	Never	Never	Never	Never	Never	Once	Never	Underweight	5 (e.g. the coat is shiny and silky with no mats or bald patches)	Usually	Occasionally	Always	Occasionally	Occasionally	Always	Usually	Occasionally	Usually	Occasionally	Usually	Usually	Never	Occasionally	Usually	Strongly disagree	Neither agree nor disagree	Disagree	Neither agree nor disagree	Disagree	Disagree	Agree	Neither agree nor disagree	Neither agree nor disagree
3	3	Male	Friend/neighbour		Yes	Domestic short/long hair		No	N/A	Yes	No		N/A	No		N/A	Once	Once	Never	Never	Occasionally	Never	Never	Normal	5 (e.g. the coat is shiny and silky with no mats or bald patches)	Always	Usually	Always	Once	Never	Never	Never	Never	Occasionally	Always	Occasionally	Occasionally	Never	Never	Occasionally	Neither agree nor disagree	Disagree	Agree	Disagree	Strongly agree	Agree	Neither agree nor disagree	Strongly disagree	Agree
12	6	Female	Friend/neighbour		Yes	Domestic short/long hair		Yes	Restricted access	Yes	Yes	Back pain (combo of arthritis and pinched disc?)	Unsure	Yes	Some separation anxiety, developing	Unsure	Never	Never	Never	Occasionally	Occasionally	Occasionally	Once	Overweight	5 (e.g. the coat is shiny and silky with no mats or bald patches)	Usually	Occasionally	Occasionally	Once	Occasionally	Occasionally	Occasionally	Once	Occasionally	Usually	Once	Occasionally	Occasionally	Never	Occasionally	Strongly agree	Strongly agree	Disagree	Strongly disagree	Strongly agree	Agree	Disagree	Disagree	Agree
5	5	Male	Breeder		No	Other (please specify)	Sphyinx	No	N/A	Yes	No		No	No		No	Never	Never	Never	Never	Once	Never	Never	Normal	5 (e.g. the coat is shiny and silky with no mats or bald patches)	Occasionally	Always	Always	Never	Never	Never	Never	Never	Occasionally	Usually	Once	Never	Never	Never	Once	Strongly agree	Strongly disagree	Neither agree nor disagree	Strongly disagree	Strongly agree	Strongly agree	Agree	Strongly disagree	Strongly disagree
1	1	Male	Friend/neighbour		Yes	Domestic short/long hair		No	N/A	Yes	No		N/A	No		N/A	Never	Never	Never	Once	Occasionally	Once	Never	Normal	5 (e.g. the coat is shiny and silky with no mats or bald patches)	Usually	Usually	Once	Never	Occasionally	Usually	Occasionally	Never	Always	Once	Occasionally	Usually	Never	Once	Usually	Agree	Agree	Disagree	Agree	Disagree	Neither agree nor disagree	Agree	Neither agree nor disagree	Neither agree nor disagree
4	4	Male	Other (please specify)	Found him in a dumpster	Yes	Domestic short/long hair		Yes	Restricted access	Yes	No		N/A	No		N/A	Never	Never	Never	Never	Occasionally	Never	Never	Normal	4 (e.g. the coat is generally shiny and silky, but can occasionally be a bit dirty or greasy, but there are no mats or bald patches)	Usually	Usually	Never	Once	Never	Never	Never	Never	Occasionally	Usually	Once	Never	Never	Never	Never	Agree	Disagree	Agree	Disagree	Strongly agree	Strongly agree	Disagree	Strongly disagree	Neither agree nor disagree
9	9	Male	Rehoming centre		Yes	Domestic short/long hair		Yes	Restricted access	Yes	No		N/A	Yes	likes to try and bite me harder than she should	Unsure	Never	Never	Never	Never	Occasionally	Never	Never	Normal	5 (e.g. the coat is shiny and silky with no mats or bald patches)	Occasionally	Always	Once	Never	Never	Never	Never	Never	Occasionally	Always	Usually	Never	Never	Never	Once	Strongly agree	Disagree	Neither agree nor disagree	Neither agree nor disagree	Strongly agree	Strongly agree	Disagree	Strongly disagree	Neither agree nor disagree
15	15	Female	Other (please specify)	She was born here.	Yes	Other (please specify)	Maine Coon	No	N/A	Yes	Yes	Acute pancreatitis and arthritis	N/A	No		N/A	Once	Never	Never	Never	Occasionally	Never	Never	Normal	4 (e.g. the coat is generally shiny and silky, but can occasionally be a bit dirty or greasy, but there are no mats or bald patches)	Usually	Usually	Occasionally	Never	Never	Never	Never	Never	Never	Always	Never	Never	Never	Never	Occasionally	Strongly agree	Strongly disagree	Strongly agree	Strongly disagree	Strongly agree	Strongly agree	Neither agree nor disagree	Strongly disagree	Neither agree nor disagree
11	9	Male	Other (please specify)	Stray	Yes	Domestic short/long hair		No	N/A	Yes	No		N/A	No		N/A	Never	Occasionally	Once	Occasionally	Once	Never	Never	Overweight	4 (e.g. the coat is generally shiny and silky, but can occasionally be a bit dirty or greasy, but there are no mats or bald patches)	Usually	Occasionally	Occasionally	Never	Never	Never	Never	Never	Occasionally	Usually	Always	Never	Never	Never	Usually	Agree	Agree	Neither agree nor disagree	Neither agree nor disagree	Strongly agree	Agree	Agree	Strongly disagree	Strongly agree
13	10	Male	Rehoming centre		Yes	Domestic short/long hair		No	N/A	Yes	No		N/A	No		N/A	Never	Never	Never	Never	Occasionally	Never	Never	Normal	5 (e.g. the coat is shiny and silky with no mats or bald patches)	Always	Usually	Usually	Usually	Never	Never	Never	Occasionally	Occasionally	Usually	Usually	Occasionally	Occasionally	Never	Occasionally	Agree	Strongly disagree	Neither agree nor disagree	Disagree	Agree	Disagree	Disagree	Disagree	Agree
3	1	Female	Other (please specify)	Rescue group/foster home	Yes	Domestic short/long hair		No	N/A	Yes	No		N/A	No		N/A	Never	Never	Never	Never	Never	Never	Never	Normal	5 (e.g. the coat is shiny and silky with no mats or bald patches)	Always	Always	Usually	Occasionally	Never	Never	Never	Never	Never	Always	Occasionally	Never	Never	Never	Occasionally	Agree	Disagree	Agree	Disagree	Strongly agree	Agree	Disagree	Strongly disagree	Agree
4	4	Female	Other (please specify)	I am a Burmese and Bombay breeder	No	Other (please specify)	Burmese	No	N/A	Yes	No		N/A	No		N/A	Never	Never	Never	Never	Occasionally	Occasionally	Never	Normal	5 (e.g. the coat is shiny and silky with no mats or bald patches)	Usually	Usually	Occasionally	Once	Never	Never	Never	Never	Always	Usually	Once	Never	Never	Never	Occasionally	Strongly agree	Strongly disagree	Strongly agree	Strongly disagree	Strongly agree	Strongly agree	Disagree	Strongly disagree	Neither agree nor disagree
[truncated: 2,558 more rows]
[truncated: 55 more columns]
